# Supplementary material for: Highly conserved extended haplotypes of the major histocompatibility complex and their relationship to multiple sclerosis susceptibility
Source: PLoS One. 2018 Feb 13;13(2):e0190043. doi: 10.1371/journal.pone.0190043 (PMC5810982; doi:10.1371/journal.pone.0190043)
Supplement: S1 Table — This includes an estimate of the overlap (in % of the total number of CEHs) of each ethnicity with the CEHs from another ethnicity. (XLSX) [file pone.0190043.s004.xlsx]

## Sheet: Sheet1
S1 Table. Conserved Extended Haplotypes (CEHs) in the WTCCC, the EPIC, and in other populations †
	WTCCC Data (All)					WTCCC data (Controls)			WTCCC data (Cases)			EPIC data (All)			EPIC data (Controls)			EPIC data (Cases)			Gragert Data (European Controls) †††			Gragert Data (African Controls) †††			Gragert Data (AmerIndian Controls) †††			Gragert Data (Japanese Controls) †††
	Extended HLA Haplotypes		# of Haplotypes			# of Haplotypes			# of Haplotypes			# of Haplotypes			# of Haplotypes			# of Haplotypes			# of Haplotypes			# of Haplotypes			# of Haplotypes			# of Haplotypes
Name	A~C~B~DRB1~DQB1~SNP	Footnotes	Total = 59,884	Frequency ††		Total = 37,364	Frequency ††		Total = 22,520	Frequency ††		Total = 1,832	Frequency		Total = 868	Frequency		Total = 964	Frequency		Total = 2,485,780	Frequency		Total =57,114	Frequency		Total =71,582	Frequency		Total = 49,164	Frequency
c1	01:01~07:01~08:01~03:01~02:01~a6	*§°#	3782	0.0631554		2316	0.0619848		1466	0.0650977		101	0.055131		41	0.047235		60	0.0622407		163364	0.0657196		381.701	0.00668314		3281.96	0.045849		120.532	0.00245163
c2	03:01~07:02~07:02~15:01~06:02~a1	*§°⌘#	2961	0.0494456		1195	0.0319827		1766	0.0784192		89	0.0485808		27	0.031106		62	0.0643154		77418.7	0.0311446		202.079	0.00353818		1755.87	0.0245295		63.0838	0.00128313
c3	02:01~07:02~07:02~15:01~06:02~a1	¶§⌘#	1465	0.024464		718	0.0192164		747	0.0331705		38	0.0207424		10	0.0115207		28	0.0290456		49080.2	0.0197444		121.525	0.00212777		1072.22	0.0149789		32.0917	0.000652749
c4	03:01~04:01~35:01~01:01~05:01~a9	§#	1086	0.0181351		740	0.0198052		346	0.0153641		18	0.00982533		10	0.0115207		8	0.00829876		27868.6	0.0112112		61.1335	0.00107038		587.267	0.00820412		17.6287	0.000358569
c5	02:01~05:01~44:02~04:01~03:01~a3	*§	906	0.0151292		724	0.0193769		182	0.00808171		26	0.0141921		23	0.0264977		3	0.00311203		46038.8	0.0185209		132.665	0.00232281		1091.59	0.0152495		42.4057	0.000862535
c6	24:02~07:02~07:02~15:01~06:02~a1	⌘#	728	0.0121568		304	0.00813617		424	0.0188277		20	0.010917		4	0.00460829		16	0.0165975		18175.6	0.00731185		40.8963	0.000716046		419.795	0.00586454		43.3785	0.000882323
c7	29:02~16:01~44:03~07:01~02:02~a5	¶°#	725	0.0121902		475	0.0127931		250	0.0111901		19	0.0103712		11	0.0126728		8	0.00829876		38954.4	0.0156709		74.2358	0.00129978		920.874	0.0128646		41.9327	0.000852914
c8	02:01~03:04~15:01~04:01~03:02~a3	§	556	0.00928462		372	0.00995611		184	0.00817052		17	0.00927948		6	0.00691244		11	0.0114108		17427.3	0.00701081		48.3617	0.000846757		442.832	0.00618636		0	0
c9	01:01~06:02~57:01~07:01~03:03~a5	*#	554	0.00925122		394	0.0105449		160	0.0071048		8	0.00436681		3	0.00345622		5	0.00518672		20580.5	0.0082793		0	0		559.991	0.00782307		0	0
c10	11:01~04:01~35:01~01:01~05:01~a9	*	539	0.00900073		345	0.00923349		194	0.00861456		5	0.00272926		2	0.00230415		3	0.00311203		14090	0.00566824		26.7145	0.000467739		310.457	0.00433708		11.9586	0.000243238
c11	25:01~12:03~18:01~15:01~06:02~a1	⌘	440	0.00734754		165	0.00441602		275	0.0122114		21	0.0114629		4	0.00460829		17	0.0176349		12717.4	0.00511607		34.1541	0.000597998		243.525	0.00340204		8.40279	0.000170913
c12	02:01~03:04~40:01~13:02~06:04~a19	§	416	0.00694676		300	0.00802912		116	0.00515098		7	0.00382096		5	0.00576037		2	0.00207469		19039.4	0.00765934		40.3615	0.000706683		442.134	0.00617662		22.5748	0.000459173
c13	01:01~07:02~07:02~15:01~06:02~a1	#	405	0.00676308		159	0.00425543		246	0.0109236		3	0.00163755		0	0		3	0.00311203		12931.7	0.00520228		43.1344	0.000755234		275.223	0.00384486		4.95432	0.000100771
c14	02:01~07:01~08:01~03:01~02:01~a6		397	0.00662948		279	0.00746708		118	0.00523979		11	0.00600437		7	0.00806452		4	0.00414938		21728.4	0.00874109		77.357	0.00135443		424.518	0.00593052		21.6354	0.000440066
c15	02:01~06:02~13:02~07:01~02:02~a3	§#	361	0.00602832		279	0.00746708		82	0.00364121		9	0.00491266		9	0.0103687		0	0		12864.8	0.00517535		30.0457	0.000526065		234.864	0.00328104		19.2983	0.000392529
c16	01:01~07:01~08:01~15:01~06:02~a1	#	320	0.00534366		119	0.00318488		201	0.0089254		10	0.00545852		3	0.00345622		7	0.00726141		10160.8	0.00408755		26.9205	0.000471347		234.253	0.00327251		10.9105	0.00022192
c17	23:01~04:01~44:03~07:01~02:02~a5		312	0.00521007		204	0.0054598		108	0.00479574		6	0.00327511		4	0.00460829		2	0.00207469		14615.7	0.00587974		93.0864	0.00162983		308.652	0.00431186		8.36919	0.00017023
c18	02:01~06:02~57:01~07:01~03:03~a5	#	293	0.00489279		223	0.00596831		70	0.00310835		12	0.00655022		9	0.0103687		3	0.00311203		11944.9	0.00480529		25.9994	0.000455219		347.056	0.00484837		8.06279	0.000163998
c19	02:01~05:01~44:02~15:01~06:02~a1	#	289	0.004826		149	0.0039878		140	0.0062167		8	0.00436681		4	0.00460829		4	0.00414938		11646.9	0.0046854		24.2469	0.000424535		286.421	0.0040013		9.22893	0.000187717
c20	30:01~06:02~13:02~07:01~02:02~a3	*	285	0.0047592		200	0.00535275		85	0.00377442		16	0.00873362		9	0.0103687		7	0.00726141		15886.8	0.00639107		50.4335	0.000883032		294.498	0.00411413		69.9536	0.00142286
c21	31:01~03:04~40:01~04:04~03:02~a3		253	0.00422483		158	0.00422867		95	0.00421847		8	0.00436681		4	0.00460829		4	0.00414938		12987.2	0.00522459		40.9862	0.00071762		332.549	0.0046457		11.6397	0.000236753
c22	11:01~07:02~07:02~15:01~06:02~a1	§	229	0.00382406		105	0.00281019		124	0.00550622		10	0.00545852		1	0.00115207		9	0.0093361		8577.45	0.00345061		23.0966	0.000404395		163.68	0.00228661		6.89816	0.000140309
c23	30:02~05:01~18:01~03:01~02:01~a2	¶	212	0.00354018		109	0.00291725		103	0.00457371		10	0.00545852		4	0.00460829		6	0.00622407		9288	0.00373645		42.4466	0.000743192		272.535	0.00380731		10	0.000203401
c24	02:01~01:02~27:05~01:01~05:01~a9		211	0.00352348		171	0.0045766		40	0.0017762		1	0.000545852		1	0.00115207		0	0		6626.01	0.00266557		0	0		173.074	0.00241784		19.2211	0.000390959
c25	03:01~08:02~14:02~13:02~06:09~a25		201	0.00335649		112	0.00299754		89	0.00395204		6	0.00327511		1	0.00115207		5	0.00518672		6476.09	0.00260526		61.3248	0.00107373		134.367	0.00187711		0	0
c26	02:01~02:02~27:05~08:01~04:02~a16		183	0.00305591		115	0.00307783		68	0.00301954		0	0		0	0		0	0		1073.28	0.00043177		0	0		26.6609	0.000372453		0	0
c27	03:01~07:01~08:01~03:01~02:01~a6		181	0.00302251		107	0.00286372		74	0.00328597		10	0.00545852		5	0.00576037		5	0.00518672		6904.43	0.00277757		11.0008	0.000192611		155.212	0.00216831		4.52657	9.20709e-05
c28	01:01~06:02~37:01~15:01~06:02~a1		178	0.00297241		61	0.00163259		117	0.00519538		5	0.00272926		0	0		5	0.00518672		4671.21	0.00187917		18.2118	0.000318868		122.707	0.00171422		5.94584	0.000120939
c29	02:01~03:03~15:01~04:01~03:02~a3		177	0.00295571		121	0.00323841		56	0.00248668		1	0.000545852		0	0		1	0.00103734		5833.07	0.00234657		13.7456	0.000240669		123.532	0.00172575		0	0
c30	02:01~05:01~44:02~11:01~03:01~a4		173	0.00288892		135	0.0036131		38	0.00168739		1	0.000545852		0	0		1	0.00103734		4837.92	0.00194624		7.23992	0.000126763		133.095	0.00185933		0	0
c31	02:01~07:01~18:01~11:04~03:01~a4		166	0.00277203		116	0.00310459		50	0.00222025		9	0.00491266		6	0.00691244		3	0.00311203		7531.29	0.00302975		7.32727	0.000128292		143.752	0.00200822		6.54552	0.000133136
c32	03:01~07:02~07:02~13:01~06:03~a18		166	0.00277203		129	0.00345252		37	0.00164298		2	0.0010917		2	0.00230415		0	0		4893.68	0.00196867		10.6718	0.00018685		129.849	0.00181398		0	0
c33	33:01~08:02~14:02~01:02~05:01~a23		162	0.00270523		112	0.00299754		50	0.00222025		14	0.00764192		6	0.00691244		8	0.00829876		10993.4	0.00442253		46.9833	0.000822623		217.675	0.00304091		0	0
c34	68:02~08:02~14:02~13:03~03:01~a14		161	0.00268853		80	0.0021411		81	0.0035968		9	0.00491266		4	0.00460829		5	0.00518672		6636.23	0.00266968		9.35365	0.000163772		142.265	0.00198745		0	0
c35	03:01~07:02~07:02~01:01~05:01~a9		160	0.00267183		106	0.00283696		54	0.00239787		4	0.00218341		3	0.00345622		1	0.00103734		8714.89	0.0035059		25.6325	0.000448796		160.982	0.00224892		12.197	0.000248087
c36	02:01~03:03~15:01~13:01~06:03~a11		159	0.00265513		113	0.0030243		46	0.00204263		3	0.00163755		1	0.00115207		2	0.00207469		9878.3	0.00397393		14.639	0.000256312		182.271	0.00254633		0	0
c37	02:01~05:01~44:02~13:01~06:03~a18		159	0.00265513		110	0.00294401		49	0.00217584		5	0.00272926		3	0.00345622		2	0.00207469		11444.1	0.00460383		38.9614	0.000682169		296.759	0.00414572		11.4205	0.000232295
c38	02:01~03:04~40:01~08:01~04:02~a16		153	0.00255494		90	0.00240874		63	0.00279751		1	0.000545852		1	0.00115207		0	0		5204.32	0.00209364		12.4517	0.000218015		100.777	0.00140785		4.31351	8.77371e-05
c39	02:01~05:01~44:02~01:01~05:01~a9		152	0.00253824		117	0.00313136		35	0.00155417		4	0.00218341		0	0		4	0.00414938		9362.85	0.00376656		21.7898	0.000381515		236.436	0.00330302		8.60382	0.000175003
c40	02:01~05:01~44:02~04:01~03:02~a3		150	0.00250484		110	0.00294401		40	0.0017762		1	0.000545852		1	0.00115207		0	0		8504.81	0.00342139		0	0		108.729	0.00151895		0	0
c41	32:01~08:02~14:01~07:01~02:02~a5		141	0.00235455		79	0.00211433		62	0.00275311		7	0.00382096		6	0.00691244		1	0.00103734		6470.61	0.00260305		23.9279	0.000418949		119.998	0.00167638		6.37589	0.000129686
c42	02:01~16:01~44:03~07:01~02:02~a5		138	0.00230446		99	0.00264961		39	0.00173179		3	0.00163755		2	0.00230415		1	0.00103734		6592.86	0.00265223		0	0		159.219	0.00222429		12.5992	0.000256268
c43	02:01~04:01~35:01~01:01~05:01~a9		137	0.00228776		102	0.0027299		35	0.00155417		0	0		0	0		0	0		6380.55	0.00256682		20.2376	0.000354336		142.816	0.00199514		0	0
c44	31:01~07:01~18:01~15:01~06:02~a1		135	0.00225436		61	0.00163259		74	0.00328597		0	0		0	0		0	0		218.493	8.78971e-05		0	0		0	0		0	0
c45	02:01~03:03~15:01~13:01~06:03~a18		129	0.00215416		94	0.00251579		35	0.00155417		1	0.000545852		1	0.00115207		0	0			c36			c36			c36			c36
c46	01:01~07:01~08:01~03:01~02:01~a2		128	0.00213747		71	0.00190022		57	0.00253108		2	0.0010917		1	0.00115207		1	0.00103734			c1			c1			c1			c1
c47	02:01~07:02~07:02~01:01~05:01~a9		128	0.00213747		102	0.0027299		26	0.00115453		7	0.00382096		7	0.00806452		0	0		4976.62	0.00200204		8.13967	0.000142516		116.912	0.00163326		187.594	0.00381568
c48	02:05~06:02~50:01~07:01~02:02~a3		128	0.00213747		88	0.00235521		40	0.0017762		14	0.00764192		8	0.00921659		6	0.00622407		7169.03	0.00288402		57.8219	0.00101239		117.006	0.00163457		8.99924	0.000183045
c49	68:01~07:04~44:02~11:01~03:01~a4		127	0.00212077		95	0.00254255		32	0.00142096		0	0		0	0		0	0		4997.83	0.00201057		0	0		107.057	0.00149559		0	0
c50	02:01~03:04~40:01~15:01~06:02~a1		124	0.00207067		52	0.00139171		72	0.00319716		2	0.0010917		0	0		2	0.00207469		4390.19	0.00176612		6.03383	0.000105645		112.784	0.0015756		20.0598	0.000408018
c51	68:01~07:01~08:01~03:01~02:01~a6		121	0.00202057		94	0.00251579		27	0.00119893		0	0		0	0		0	0		2556.33	0.00102838		26.55	0.000464859		40.0384	0.000559336		0	0
c52	01:01~07:01~08:01~01:01~05:01~a9		120	0.00200387		89	0.00238197		31	0.00137655		3	0.00163755		2	0.00230415		1	0.00103734		5789.16	0.00232891		22.3471	0.000391272		159.287	0.00222525		4.70121	9.5623e-05
c53	02:01~05:01~44:02~12:01~03:01~a17		114	0.00190368		91	0.0024355		23	0.00102131		2	0.0010917		1	0.00115207		1	0.00103734		5497.89	0.00221174		0	0		105.943	0.00148003		0	0
c54	24:02~03:04~40:01~13:02~06:04~a19		113	0.00188698		74	0.00198052		39	0.00173179		0	0		0	0		0	0		1728.57	0.000695383		0	0		45.5955	0.000636968		0	0
c55	24:02~04:01~35:02~11:01~03:01~a4		112	0.00187028		74	0.00198052		38	0.00168739		0	0		0	0		0	0		218.413	8.7865e-05		0	0		0	0		0	0
c56	03:01~03:04~15:01~04:01~03:02~a3		106	0.00177009		60	0.00160582		46	0.00204263		3	0.00163755		2	0.00230415		1	0.00103734		4090.72	0.00164565		0	0		101.289	0.00141501		0	0
c57	24:02~04:01~35:01~01:01~05:01~a9		106	0.00177009		71	0.00190022		35	0.00155417		0	0		0	0		0	0		1867.9	0.000751433		13.467	0.000235791		43.8984	0.00061326		0	0
c58	02:01~03:03~15:01~15:01~06:02~a1		105	0.00175339		45	0.00120437		60	0.0026643		0	0		0	0		0	0		2587.56	0.00104094		13.5623	0.00023746		54.0064	0.000754468		68.3387	0.00139002
c59	24:02~03:03~15:01~13:01~06:03~a11		103	0.00171999		66	0.00176641		37	0.00164298		1	0.000545852		0	0		1	0.00103734		5127.64	0.00206279		5.80365	0.000101615		97.4166	0.00136091		4.34439	8.83653e-05
c60	03:01~07:02~07:02~04:01~03:01~a3		102	0.00170329		73	0.00195375		29	0.00128774		0	0		0	0		0	0		3888.81	0.00156442		23.7185	0.000415284		34.541	0.000482538		12.2698	0.000249568
c61	02:01~04:01~15:01~08:01~04:02~a16		102	0.00170329		77	0.00206081		25	0.00111012		0	0		0	0		0	0		723.726	0.000291146		0	0		0	0		0	0
c62	03:01~07:02~07:02~11:01~03:01~a4		101	0.00168659		76	0.00203404		25	0.00111012		0	0		0	0		0	0		3298.77	0.00132706		5.49485	9.62084e-05		67.4891	0.000942822		0	0
c63	03:01~03:03~15:01~08:01~04:02~a16		98	0.0016365		62	0.00165935		36	0.00159858		0	0		0	0		0	0		222.196	8.93869e-05		0	0		0	0		0	0
c64	02:01~03:04~40:01~04:01~03:02~a3		96	0.0016031		72	0.00192699		24	0.00106572		4	0.00218341		4	0.00460829		0	0		3618.07	0.00145551		0	0		29.5162	0.00041234		0	0
c65	01:01~12:02~52:01~15:02~06:01~a7		95	0.0015864		74	0.00198052		21	0.000932504		5	0.00272926		3	0.00345622		2	0.00207469		4591.5	0.00184711		38.9274	0.000681574		87.0778	0.00121648		0	0
c66	24:02~03:03~15:01~04:04~03:02~a3		95	0.0015864		54	0.00144524		41	0.0018206		2	0.0010917		1	0.00115207		1	0.00103734		2227.41	0.000896059		7.88128	0.000137992		42.9738	0.000600344		0	0
c67	01:01~07:01~08:01~11:01~03:01~a4		94	0.0015697		68	0.00181993		26	0.00115453		3	0.00163755		3	0.00345622		0	0		3255.91	0.00130981		0	0		53.6654	0.000749705		0	0
c68	24:02~07:01~08:01~03:01~02:01~a6		91	0.0015196		40	0.00107055		51	0.00226465		1	0.000545852		0	0		1	0.00103734		5604.88	0.00225478		19.0267	0.000333135		150.738	0.0021058		7.2207	0.00014687
c69	02:01~03:04~40:01~04:04~03:02~a3		89	0.00148621		60	0.00160582		29	0.00128774		2	0.0010917		1	0.00115207		1	0.00103734		5413.5	0.00217779		14.558	0.000254893		178.291	0.00249072		0	0
c70	24:02~04:01~35:02~11:04~03:01~a4		89	0.00148621		63	0.00168611		26	0.00115453		13	0.00709607		5	0.00576037		8	0.00829876		7696.67	0.00309628		32.2719	0.000565044		93.2323	0.00130245		0	0
c71	02:01~07:01~18:01~11:01~03:01~a4		88	0.00146951		57	0.00152553		31	0.00137655		2	0.0010917		0	0		2	0.00207469		2046.21	0.000823167		0	0		54.7682	0.000765112		0	0
c72	01:01~06:02~37:01~10:01~05:01~a9		88	0.00146951		50	0.00133819		38	0.00168739		3	0.00163755		1	0.00115207		2	0.00207469		3951.38	0.0015896		27.7959	0.000486674		67.8478	0.000947834		97.9825	0.00199297
c73	02:01~15:02~51:01~09:01~03:03~a4		87	0.00145281		77	0.00206081		10	0.00044405		0	0		0	0		0	0		857.871	0.000345112		0	0		30.6996	0.000428873		6.89659	0.000140277
c74	03:01~07:02~07:02~04:04~03:02~a3		86	0.00143611		51	0.00136495		35	0.00155417		1	0.000545852		0	0		1	0.00103734		3660.6	0.00147262		18.7596	0.00032846		78.4032	0.00109529		0	0
c75	02:01~02:02~27:05~01:01~05:01~a9		85	0.00141941		65	0.00173964		20	0.000888099		4	0.00218341		4	0.00460829		0	0		3082.56	0.00124008		11.793	0.000206482		54.7994	0.000765547		4.92269	0.000100128
c76	02:01~07:04~44:02~11:01~03:01~a4		85	0.00141941		64	0.00171288		21	0.000932504		2	0.0010917		0	0		2	0.00207469		3216.94	0.00129414		0	0		38.9321	0.000543881		9.23467	0.000187834
c77	26:01~12:03~38:01~04:02~03:02~a3		84	0.00140271		69	0.0018467		15	0.000666075		9	0.00491266		9	0.0103687		0	0		9146.79	0.00367965		6.00042	0.00010506		46.6099	0.00065114		0	0
c78	29:02~16:01~44:03~15:01~06:02~a1		84	0.00140271		31	0.000829676		53	0.00235346		1	0.000545852		1	0.00115207		0	0		2750.73	0.00110659		4.74369	8.30566e-05		44.1231	0.0006164		0	0
c79	24:02~06:02~57:01~07:01~03:03~a5		81	0.00135262		59	0.00157906		22	0.000976909		0	0		0	0		0	0		2531.68	0.00101846		0	0		59.0207	0.000824518		0	0
c80	02:01~04:01~44:03~07:01~02:02~a5		80	0.00133592		53	0.00141848		27	0.00119893		3	0.00163755		3	0.00345622		0	0		2988.15	0.0012021		36.6944	0.000642476		43.5874	0.000608915		0	0
c81	24:02~07:02~39:06~08:01~04:02~a16		79	0.00131922		28	0.000749384		51	0.00226465		3	0.00163755		2	0.00230415		1	0.00103734		2743.13	0.00110353		8.66549	0.000151723		50.9708	0.000712062		0	0
c82	03:01~07:01~18:01~04:04~03:02~a3		77	0.00128582		53	0.00141848		24	0.00106572		0	0		0	0		0	0		276.904	0.000111395		0	0		0	0		0	0
c83	01:01~07:01~08:01~04:04~03:02~a3		76	0.00126912		37	0.000990258		39	0.00173179		8	0.00436681		5	0.00576037		3	0.00311203		3879.09	0.00156051		20.5314	0.00035948		100.836	0.00140868		0	0
c84	03:01~07:02~07:02~04:01~03:02~a3		76	0.00126912		48	0.00128466		28	0.00124334		0	0		0	0		0	0		2492.53	0.00100271		0	0		82.9109	0.00115826		0	0
c85	02:01~05:01~18:01~03:01~02:01~a2		75	0.00125242		41	0.00109731		34	0.00150977		6	0.00327511		2	0.00230415		4	0.00414938		3522.46	0.00141705		12.7843	0.000223838		71.2994	0.000996051		0	0
c86	11:01~03:03~55:01~14:01~05:03~a13		74	0.00123572		56	0.00149877		18	0.00079929		0	0		0	0		0	0		3973.77	0.0015986		13.8135	0.000241858		100.553	0.00140473		0	0
c87	31:01~07:02~07:02~15:01~06:02~a1		73	0.00121902		30	0.000802912		43	0.00190941		0	0		0	0		0	0		2671.68	0.00107478		0	0		65.5843	0.000916213		7.30963	0.000148679
c88	01:01~06:02~57:01~11:01~03:01~a4		72	0.00120232		53	0.00141848		19	0.000843694		0	0		0	0		0	0		794.768	0.000319726		0	0		26.4446	0.00036943		0	0
c89	02:01~08:02~14:01~07:01~02:02~a5		71	0.00118563		46	0.00123113		25	0.00111012		4	0.00218341		3	0.00345622		1	0.00103734		4446.4	0.00178873		10.1848	0.000178324		107.638	0.0015037		0	0
c90	03:01~07:02~07:02~03:01~02:01~a6		71	0.00118563		39	0.00104379		32	0.00142096		2	0.0010917		1	0.00115207		1	0.00103734		3934.36	0.00158275		24.8315	0.000434771		93.4641	0.00130569		0	0
c91	26:01~07:02~07:02~15:01~06:02~a1		71	0.00118563		32	0.000856439		39	0.00173179		0	0		0	0		0	0		2256.09	0.000907597		10.3495	0.000181208		47.1442	0.000658605		14.8929	0.000302922
c92	24:02~06:02~13:02~07:01~02:02~a3		69	0.00115223		49	0.00131142		20	0.000888099		1	0.000545852		1	0.00115207		0	0		3520.45	0.00141624		9.72965	0.000170355		59.7479	0.000834678		7.40556	0.00015063
c93	02:01~02:02~51:01~11:01~03:01~a4		69	0.00115223		46	0.00123113		23	0.00102131		0	0		0	0		0	0		3187.4	0.00128225		0	0		66.9436	0.000935202		0	0
c94	26:01~01:02~27:05~01:01~05:01~a9		69	0.00115223		40	0.00107055		29	0.00128774		2	0.0010917		1	0.00115207		1	0.00103734		2744.26	0.00110398		9.63009	0.000168612		65.5869	0.000916249		0	0
c95	24:02~03:03~15:01~11:01~03:01~a4		69	0.00115223		47	0.0012579		22	0.000976909		4	0.00218341		3	0.00345622		1	0.00103734		1420.27	0.000571357		0	0		47.0648	0.000657495		0	0
c96	66:01~17:01~41:02~13:03~03:01~a14		69	0.00115223		32	0.000856439		37	0.00164298		2	0.0010917		1	0.00115207		1	0.00103734		2887.25	0.0011615		27.1395	0.000475181		65.1459	0.000910087		0	0
c97	32:01~07:01~08:01~03:01~02:01~a6		68	0.00113553		42	0.00112408		26	0.00115453		1	0.000545852		0	0		1	0.00103734		2677.43	0.0010771		10.2476	0.000179424		64.2393	0.000897423		0	0
c98	01:01~04:01~35:01~01:01~05:01~a9		67	0.00111883		38	0.00101702		29	0.00128774		1	0.000545852		1	0.00115207		0	0		2494.34	0.00100344		9.27337	0.000162366		62.9949	0.000880038		0	0
c99	02:01~01:02~27:05~01:03~03:01~a26		66	0.00110213		40	0.00107055		26	0.00115453		3	0.00163755		1	0.00115207		2	0.00207469		2777.87	0.00111751		0	0		79.6227	0.00111233		0	0
c100	02:01~03:03~15:01~11:01~03:01~a4		66	0.00110213		50	0.00133819		16	0.00071048		1	0.000545852		0	0		1	0.00103734		2635.87	0.00106038		0	0		79.6833	0.00111317		30.8679	0.000627856
c101	25:01~12:03~18:01~01:01~05:01~a9		66	0.00110213		44	0.0011776		22	0.000976909		1	0.000545852		1	0.00115207		0	0		1391.1	0.000559622		0	0		19.2783	0.000269317		0	0
c102	02:01~03:04~40:01~01:01~05:01~a9		64	0.00106873		44	0.0011776		20	0.000888099		3	0.00163755		1	0.00115207		2	0.00207469		3225.65	0.00129764		10.9953	0.000192515		72.2657	0.00100955		9.81981	0.000199736
c103	24:02~03:04~40:01~04:04~03:02~a3		64	0.00106873		41	0.00109731		23	0.00102131		1	0.000545852		0	0		1	0.00103734		3088.73	0.00124256		7.78075	0.000136232		106.323	0.00148533		0	0
c104	02:01~02:02~40:02~11:01~03:01~a4		64	0.00106873		45	0.00120437		19	0.000843694		0	0		0	0		0	0		2333.81	0.000938863		0	0		30.3415	0.00042387		0	0
c105	11:01~04:01~35:01~14:01~05:03~a13		64	0.00106873		39	0.00104379		25	0.00111012		0	0		0	0		0	0		3366.91	0.00135447		5.39091	9.43886e-05		74.923	0.00104667		0	0
c106	26:01~12:03~38:01~13:01~06:03~a20		64	0.00106873		48	0.00128466		16	0.00071048		0	0		0	0		0	0		4005.89	0.00161152		21.2385	0.000371862		56.2619	0.000785979		0	0
c107	02:01~17:01~41:02~13:03~03:01~a14		64	0.00106873		34	0.000909967		30	0.00133215		0	0		0	0		0	0		1137.11	0.000457448		0	0		9.19156	0.000128406		0	0
c108	32:01~07:02~07:02~15:01~06:02~a1		64	0.00106873		24	0.00064233		40	0.0017762		7	0.00382096		2	0.00230415		5	0.00518672		2916.17	0.00117314		13.6029	0.000238172		51.5306	0.000719882		0	0
c109	32:01~02:02~40:02~11:01~03:01~a4		64	0.00106873		41	0.00109731		23	0.00102131		0	0		0	0		0	0		2116.82	0.000851571		0	0		42.2355	0.00059003		0	0
c110	25:01~07:01~08:01~03:01~02:01~a6		63	0.00105203		37	0.000990258		26	0.00115453		0	0		0	0		0	0		2900.47	0.00116682		6.25788	0.000109568		53.8174	0.000751829		0	0
c111	01:01~07:01~08:01~04:01~03:02~a3		63	0.00105203		42	0.00112408		21	0.000932504		0	0		0	0		0	0		2476.13	0.000996119		4.97568	8.71185e-05		0	0		10.1614	0.000206683
c112	02:01~05:01~44:02~08:01~04:02~a16		63	0.00105203		41	0.00109731		22	0.000976909		3	0.00163755		2	0.00230415		1	0.00103734		3167.56	0.00127427		6.23761	0.000109213		54.2696	0.000758145		0	0
c113	24:02~12:03~18:01~11:01~03:01~a4		63	0.00105203		33	0.000883203		30	0.00133215		0	0		0	0		0	0		214.413	8.62559e-05		0	0		7.19498	0.000100514		0	0
c114	03:01~07:02~07:02~14:01~05:03~a13		61	0.00101864		44	0.0011776		17	0.000754885		0	0		0	0		0	0		3360.23	0.00135178		7.72904	0.000135327		75.81	0.00105907		0	0
c115	02:01~07:02~07:02~14:01~05:03~a13		60	0.00100194		41	0.00109731		19	0.000843694		0	0		0	0		0	0		2296.96	0.000924042		0	0		53.0745	0.00074145		0	0
c116	31:01~15:02~51:01~15:01~06:02~a1		60	0.00100194		19	0.000508511		41	0.0018206		2	0.0010917		0	0		2	0.00207469		1486.77	0.000598109		0	0		36.5304	0.000510329		0	0
c117	02:01~14:02~51:01~08:01~04:02~a16		59	0.000985238		27	0.000722621		32	0.00142096		0	0		0	0		0	0		2382.11	0.000958295		5.33271	9.33697e-05		49.9518	0.000697826		0	0
c118	11:01~12:02~52:01~15:02~06:01~a7		58	0.000968539		45	0.00120437		13	0.000577265		6	0.00327511		4	0.00460829		2	0.00207469		3373.84	0.00135726		16.4563	0.000288131		41.8858	0.000585144		78.8069	0.00160294
c119	02:01~05:01~44:02~13:01~06:03~a11		58	0.000968539		38	0.00101702		20	0.000888099		3	0.00163755		2	0.00230415		1	0.00103734			c37			c37			c37			c37
c120	03:01~04:01~35:01~15:01~06:02~a1		58	0.000968539		20	0.000535275		38	0.00168739		7	0.00382096		2	0.00230415		5	0.00518672		2511.39	0.0010103		0	0		57.2344	0.000799564		5.11881	0.000104117
c121	24:02~07:01~18:01~11:04~03:01~a4		58	0.000968539		45	0.00120437		13	0.000577265		1	0.000545852		0	0		1	0.00103734		2107.65	0.000847882		0	0		53.0709	0.0007414		0	0
c122	02:01~12:03~38:01~13:01~06:03~a20		58	0.000968539		44	0.0011776		14	0.00062167		3	0.00163755		1	0.00115207		2	0.00207469		3223.31	0.0012967		12.5244	0.000219287		42.9159	0.000599535		0	0
c123	02:01~02:02~27:05~04:04~03:02~a3		57	0.00095184		38	0.00101702		19	0.000843694		0	0		0	0		0	0		2233.31	0.000898432		0	0		38.9356	0.00054393		0	0
c124	03:01~06:02~57:01~07:01~03:03~a5		57	0.00095184		42	0.00112408		15	0.000666075		1	0.000545852		1	0.00115207		0	0		2051.5	0.000825294		0	0		20.8986	0.000291953		0	0
c125	11:01~03:03~55:01~15:01~06:02~a1		57	0.00095184		29	0.000776148		28	0.00124334		5	0.00272926		0	0		5	0.00518672		1631	0.000656133		5.45177	9.54542e-05		36.9035	0.000515541		0	0
c126	02:01~07:02~07:02~08:01~04:02~a16		56	0.000935141		39	0.00104379		17	0.000754885		1	0.000545852		0	0		1	0.00103734		1711.85	0.000688656		0	0		30.7735	0.000429905		0	0
c127	23:01~07:01~49:01~11:01~03:01~a4		56	0.000935141		42	0.00112408		14	0.00062167		3	0.00163755		0	0		3	0.00311203		2886.48	0.0011612		19.6118	0.000343381		64.0932	0.000895381		0	0
c128	68:01~07:04~44:02~15:01~06:02~a1		55	0.000918442		25	0.000669093		30	0.00133215		2	0.0010917		0	0		2	0.00207469		993.764	0.00039978		0	0		6.91579	9.66135e-05		0	0
c129	01:01~07:01~08:01~07:01~02:02~a5		54	0.000901743		40	0.00107055		14	0.00062167		1	0.000545852		0	0		1	0.00103734		3756.11	0.00151104		24.1163	0.000422249		95.4499	0.00133343		7.29951	0.000148473
c130	02:01~04:01~35:01~14:01~05:03~a13		54	0.000901743		43	0.00115084		11	0.000488455		1	0.000545852		1	0.00115207		0	0		2001.29	0.000805097		4.31403	7.55337e-05		52.4972	0.000733385		0	0
c131	02:01~05:01~44:02~07:01~02:02~a5		54	0.000901743		39	0.00104379		15	0.000666075		0	0		0	0		0	0		5173.16	0.0020811		35.0868	0.000614329		158.839	0.00221897		0	0
c132	01:01~06:02~57:01~15:01~06:02~a1		54	0.000901743		27	0.000722621		27	0.00119893		1	0.000545852		0	0		1	0.00103734		1812.73	0.000729242		5.82789	0.00010204		32.963	0.000460493		0	0
c133	11:01~15:02~51:01~04:04~03:02~a3		54	0.000901743		28	0.000749384		26	0.00115453		0	0		0	0		0	0		2240.24	0.000901223		5.38369	9.42621e-05		65.7963	0.000919173		6.99205	0.000142219
c134	02:01~03:04~15:01~01:01~05:01~a9		54	0.000901743		36	0.000963494		18	0.00079929		0	0		0	0		0	0		3582.27	0.0014411		14.6052	0.000255719		88.9057	0.00124201		6.18946	0.000125894
c135	32:01~05:01~44:02~12:01~03:01~a17		54	0.000901743		36	0.000963494		18	0.00079929		0	0		0	0		0	0		3124.39	0.00125691		0	0		70.4917	0.000984769		0	0
c136	03:01~04:01~35:01~04:01~03:02~a3		53	0.000885044		29	0.000776148		24	0.00106572		0	0		0	0		0	0		651.505	0.000262093		0	0		0	0		0	0
c137	03:01~03:04~07:02~01:01~05:01~a9		53	0.000885044		40	0.00107055		13	0.000577265		0	0		0	0		0	0		23.5595	9.4777e-06		0	0		0	0		0	0
c138	31:01~02:02~27:05~04:01~03:02~a3		53	0.000885044		34	0.000909967		19	0.000843694		0	0		0	0		0	0		1637.22	0.000658635		0	0		41.7829	0.000583707		0	0
c139	02:01~03:04~15:01~15:01~06:02~a1		52	0.000868345		20	0.000535275		32	0.00142096		2	0.0010917		0	0		2	0.00207469		1921.85	0.00077314		0	0		39.4324	0.00055087		4.63441	9.42642e-05
c140	11:01~15:02~51:01~15:01~06:02~a1		52	0.000868345		17	0.000454983		35	0.00155417		0	0		0	0		0	0		1139.6	0.000458446		6.24532	0.000109348		26.282	0.00036716		5.45448	0.000110945
c141	68:01~03:04~40:01~13:02~06:04~a19		52	0.000868345		41	0.00109731		11	0.000488455		3	0.00163755		3	0.00345622		0	0		2288.81	0.000920762		0	0		59.6741	0.000833647		0	0
c142	02:01~15:02~51:01~11:01~03:01~a4		51	0.000851647		33	0.000883203		18	0.00079929		5	0.00272926		1	0.00115207		4	0.00414938		1796.6	0.00072275		0	0		58.4817	0.000816988		15.5482	0.000316252
c143	68:01~07:02~07:02~15:01~06:02~a1		51	0.000851647		21	0.000562038		30	0.00133215		0	0		0	0		0	0		2306	0.000927678		0	0		30.0093	0.00041923		0	0
c144	02:01~07:02~07:02~04:01~03:01~a3		50	0.000834948		40	0.00107055		10	0.00044405		0	0		0	0		0	0		2886.46	0.00116119		13.3946	0.000234525		77.2162	0.00107871		4.54505	9.24466e-05
c145	03:01~08:02~14:02~01:02~05:01~a23		50	0.000834948		30	0.000802912		20	0.000888099		1	0.000545852		1	0.00115207		0	0		2936.59	0.00118136		22.7872	0.000398977		37.8845	0.000529246		0	0
c146	68:01~03:04~40:01~04:04~03:02~a3		50	0.000834948		32	0.000856439		18	0.00079929		0	0		0	0		0	0		1136.3	0.000457121		0	0		34.7261	0.000485123		0	0
c147	01:01~06:02~13:02~07:01~02:02~a3		49	0.000818249		38	0.00101702		11	0.000488455		0	0		0	0		0	0		2685.74	0.00108044		11.1248	0.000194783		43.6741	0.000610126		0	0
c148	03:01~03:04~40:01~04:04~03:02~a3		49	0.000818249		31	0.000829676		18	0.00079929		0	0		0	0		0	0		2412.87	0.00097067		6.44865	0.000112908		30.9288	0.000432075		0	0
c149	11:01~07:01~08:01~03:01~02:01~a6		49	0.000818249		29	0.000776148		20	0.000888099		3	0.00163755		1	0.00115207		2	0.00207469		3716.32	0.00149503		0	0		95.5352	0.00133463		0	0
c150	25:01~08:02~14:01~07:01~02:02~a5		48	0.00080155		23	0.000615566		25	0.00111012		0	0		0	0		0	0		37.1036	1.49264e-05		0	0		0	0		0	0
c151	03:01~07:01~18:01~15:01~06:02~a1		48	0.00080155		18	0.000481747		30	0.00133215		0	0		0	0		0	0		1016.56	0.000408951		0	0		0	0		0	0
c152	32:01~05:01~44:02~04:01~03:02~a3		48	0.00080155		32	0.000856439		16	0.00071048		0	0		0	0		0	0		710.833	0.00028596		0	0		22.0088	0.000307463		0	0
c153	03:01~05:01~44:02~04:01~03:01~a3		47	0.000784851		37	0.000990258		10	0.00044405		2	0.0010917		1	0.00115207		1	0.00103734		2707.98	0.00108939		8.78222	0.000153767		81.0852	0.00113276		0	0
c154	24:02~07:02~07:02~01:01~05:01~a9		47	0.000784851		33	0.000883203		14	0.00062167		0	0		0	0		0	0		2303.03	0.000926482		0	0		43.4457	0.000606936		1731.66	0.0352221
c155	02:01~07:01~08:01~15:01~06:02~a1		47	0.000784851		20	0.000535275		27	0.00119893		0	0		0	0		0	0		1280.49	0.000515126		4.97822	8.71629e-05		30.688	0.000428711		0	0
c156	31:01~15:02~51:01~04:01~03:01~a3		47	0.000784851		24	0.00064233		23	0.00102131		0	0		0	0		0	0		56.5987	2.2769e-05		0	0		0	0		0	0
c157	30:02~05:01~18:01~03:01~02:01~a6		47	0.000784851		21	0.000562038		26	0.00115453		1	0.000545852		0	0		1	0.00103734			c23			c23			c23			c23
c158	03:01~01:02~27:05~01:01~05:01~a9		46	0.000768152		30	0.000802912		16	0.00071048		0	0		0	0		0	0		2327.93	0.000936501		11.1327	0.00019492		26.8231	0.000374718		0	0
c159	32:01~05:01~44:02~15:01~06:02~a1		46	0.000768152		16	0.00042822		30	0.00133215		0	0		0	0		0	0		953.088	0.000383416		0	0		30.0611	0.000419954		0	0
c160	02:01~01:02~56:01~04:01~03:02~a3		46	0.000768152		33	0.000883203		13	0.000577265		0	0		0	0		0	0		223.538	8.99265e-05		0	0		6.28537	8.78066e-05		0	0
c161	24:02~07:02~39:01~04:04~03:02~a3		46	0.000768152		31	0.000829676		15	0.000666075		0	0		0	0		0	0		72.8909	2.93232e-05		0	0		40.1971	0.000561554		0	0
c162	01:01~06:02~37:01~11:01~03:01~a4		45	0.000751453		27	0.000722621		18	0.00079929		0	0		0	0		0	0		1086.53	0.000437097		0	0		24.1245	0.00033702		0	0
c163	03:01~07:02~07:02~07:01~03:03~a5		45	0.000751453		28	0.000749384		17	0.000754885		1	0.000545852		0	0		1	0.00103734		1562.17	0.000628442		0	0		32.411	0.000452782		0	0
c164	02:01~12:02~52:01~15:02~06:01~a7		45	0.000751453		35	0.000936731		10	0.00044405		3	0.00163755		3	0.00345622		0	0		2368.29	0.000952734		12.6037	0.000220676		19.7885	0.000276445		108.75	0.00221198
c165	03:01~07:02~07:02~07:01~02:02~a5		45	0.000751453		29	0.000776148		16	0.00071048		0	0		0	0		0	0		4602.65	0.00185159		22.3333	0.000391029		111.32	0.00155514		0	0
c166	03:01~07:02~07:02~08:01~04:02~a16		45	0.000751453		28	0.000749384		17	0.000754885		0	0		0	0		0	0		2458.82	0.000989156		7.19828	0.000126034		41.4263	0.000578725		0	0
c167	68:01~07:04~44:02~01:01~05:01~a9		45	0.000751453		29	0.000776148		16	0.00071048		2	0.0010917		2	0.00230415		0	0		2233.36	0.000898452		6.53402	0.000114403		43.2137	0.000603695		0	0
c168	68:01~14:02~51:01~13:01~06:03~a20		45	0.000751453		33	0.000883203		12	0.00053286		0	0		0	0		0	0		1011.7	0.000406996		0	0		23.5757	0.000329352		0	0
c169	02:01~03:04~40:01~11:01~03:01~a4		44	0.000734754		26	0.000695857		18	0.00079929		1	0.000545852		1	0.00115207		0	0		1502.42	0.000604407		0	0		30.1146	0.000420701		44.087	0.000896733
c170	32:01~04:01~35:01~01:01~05:01~a9		44	0.000734754		30	0.000802912		14	0.00062167		0	0		0	0		0	0		1111.16	0.000447005		6.09672	0.000106747		15.545	0.000217163		0	0
c171	01:01~07:01~08:01~07:01~03:03~a5		43	0.000718055		29	0.000776148		14	0.00062167		0	0		0	0		0	0		1149.73	0.000462524		0	0		15.3156	0.000213959		0	0
c172	24:02~03:03~15:01~04:01~03:02~a3		43	0.000718055		28	0.000749384		15	0.000666075		3	0.00163755		1	0.00115207		2	0.00207469		1291.85	0.000519696		0	0		47.0977	0.000657955		0	0
c173	23:01~07:01~49:01~15:01~06:02~a1		43	0.000718055		12	0.000321165		31	0.00137655		0	0		0	0		0	0		965.847	0.000388549		8.34596	0.000146128		22.2913	0.000311409		0	0
c174	29:02~06:02~45:01~04:01~03:01~a3		43	0.000718055		30	0.000802912		13	0.000577265		3	0.00163755		2	0.00230415		1	0.00103734		2419.04	0.000973151		4.95741	8.67986e-05		53.0774	0.000741491		6.75322	0.000137361
c175	03:01~07:02~07:02~13:02~06:04~a19		43	0.000718055		30	0.000802912		13	0.000577265		1	0.000545852		0	0		1	0.00103734		2793.19	0.00112367		0	0		71.5894	0.0010001		0	0
c176	11:01~04:01~35:01~04:01~03:01~a3		43	0.000718055		30	0.000802912		13	0.000577265		0	0		0	0		0	0		507.645	0.00020422		0	0		6.3649	8.89175e-05		0	0
c177	11:01~16:01~44:03~07:01~02:02~a5		42	0.000701356		31	0.000829676		11	0.000488455		2	0.0010917		1	0.00115207		1	0.00103734		1831.69	0.000736869		0	0		56.0954	0.000783652		0	0
c178	03:01~03:03~15:01~13:01~06:03~a11		42	0.000701356		27	0.000722621		15	0.000666075		0	0		0	0		0	0		2633.92	0.00105959		0	0		59.2586	0.000827843		0	0
c179	11:01~03:04~40:01~04:04~03:02~a3		42	0.000701356		25	0.000669093		17	0.000754885		2	0.0010917		1	0.00115207		1	0.00103734		1926.98	0.0007752		9.99074	0.000174926		40.3861	0.000564194		0	0
c180	02:01~07:02~07:02~03:01~02:01~a6		41	0.000684657		31	0.000829676		10	0.00044405		0	0		0	0		0	0		2247.43	0.000904114		23.137	0.000405103		57.5492	0.000803962		0	0
c181	01:01~07:01~08:01~04:01~03:01~a3		41	0.000684657		29	0.000776148		12	0.00053286		0	0		0	0		0	0		2947.02	0.00118555		4.97568	8.71185e-05		114.98	0.00160628		0	0
c182	03:01~07:01~18:01~11:01~03:01~a4		41	0.000684657		26	0.000695857		15	0.000666075		0	0		0	0		0	0		659.111	0.000265152		0	0		15.3695	0.000214712		0	0
c183	01:01~07:01~08:01~13:01~06:03~a11		41	0.000684657		26	0.000695857		15	0.000666075		1	0.000545852		0	0		1	0.00103734		3689.8	0.00148436		5.66924	9.92618e-05		88.5352	0.00123684		6.00234	0.000122088
c184	24:02~05:01~44:02~04:01~03:01~a3		41	0.000684657		29	0.000776148		12	0.00053286		0	0		0	0		0	0		1694.22	0.000681565		0	0		35.5169	0.00049617		0	0
c185	02:01~03:04~40:01~07:01~02:02~a5		41	0.000684657		28	0.000749384		13	0.000577265		1	0.000545852		1	0.00115207		0	0		2559.67	0.00102973		14.0181	0.000245442		93.8988	0.00131177		0	0
c186	01:01~07:01~15:17~13:02~06:04~a39		41	0.000684657		28	0.000749384		13	0.000577265		1	0.000545852		1	0.00115207		0	0		1492.98	0.00060061		20.6833	0.00036214		29.6184	0.000413769		0	0
c187	11:01~03:03~55:01~04:01~03:01~a3		41	0.000684657		31	0.000829676		10	0.00044405		0	0		0	0		0	0		406.436	0.000163504		0	0		5.90562	8.25014e-05		0	0
c188	11:01~04:01~35:01~15:01~06:02~a1		41	0.000684657		16	0.00042822		25	0.00111012		1	0.000545852		1	0.00115207		0	0		1445.36	0.00058145		4.34445	7.60663e-05		41.1425	0.000574761		11.5318	0.000234558
c189	32:01~07:02~39:01~08:01~04:02~a16		41	0.000684657		23	0.000615566		18	0.00079929		0	0		0	0		0	0		90.7022	3.64884e-05		0	0		7.42466	0.000103722		0	0
c190	32:01~03:03~15:01~11:01~03:01~a4		41	0.000684657		27	0.000722621		14	0.00062167		0	0		0	0		0	0		1053.41	0.000423776		0	0		17.5594	0.000245305		0	0
c191	68:02~08:02~14:02~01:02~05:01~a23		41	0.000684657		26	0.000695857		15	0.000666075		11	0.00600437		2	0.00230415		9	0.0093361		2917.34	0.00117361		0	0		38.3004	0.000535056		0	0
c192	01:01~04:01~35:02~13:01~06:03~a11		40	0.000667958		32	0.000856439		8	0.00035524		0	0		0	0		0	0		68.5497	2.75767e-05		0	0		0	0		0	0
c193	03:01~07:02~07:02~13:01~06:03~a11		40	0.000667958		27	0.000722621		13	0.000577265		1	0.000545852		1	0.00115207		0	0			c32			c32			c32			c32
c194	02:01~01:02~51:01~01:01~05:01~a9		40	0.000667958		24	0.00064233		16	0.00071048		0	0		0	0		0	0		1354.38	0.000544852		0	0		9.74055	0.000136075		0	0
c195	03:01~08:02~14:02~15:01~06:02~a1		40	0.000667958		21	0.000562038		19	0.000843694		0	0		0	0		0	0		2502.87	0.00100688		0	0		67.9271	0.000948942		0	0
c196	02:01~03:04~40:01~04:01~03:01~a3		40	0.000667958		33	0.000883203		7	0.000310835		1	0.000545852		1	0.00115207		0	0		2882.93	0.00115977		11.9277	0.00020884		100.713	0.00140695		5.98644	0.000121765
c197	11:01~04:01~35:01~11:01~03:01~a4		40	0.000667958		27	0.000722621		13	0.000577265		6	0.00327511		4	0.00460829		2	0.00207469		1354.9	0.000545059		0	0		33.043	0.000461611		0	0
c198	02:01~05:01~44:02~07:01~02:02~a3		40	0.000667958		36	0.000963494		4	0.00017762		0	0		0	0		0	0			c131			c131			c131			c131
c199	02:01~02:02~27:05~11:01~03:01~a4		40	0.000667958		26	0.000695857		14	0.00062167		0	0		0	0		0	0		1556.75	0.000626264		0	0		21.2767	0.000297235		0	0
c200	26:01~12:03~38:01~04:01~03:02~a3		40	0.000667958		26	0.000695857		14	0.00062167		0	0		0	0		0	0		276.915	0.0001114		0	0		8.56509	0.000119654		0	0
c201	24:02~39:01~07:02~08:01~04:02~a16		40	0.000667958		30	0.000802955		10	0.000445613		0	0		0	0		0	0		64.0948	2.57846e-05		0	0		0	0		0	0
c202	68:02~53:01~04:01~13:02~06:04~a10		40	0.000667958		28	0.000749425		12	0.000534736		2	0.0010917		2	0.00230415		0	0		2518.78	0.00101328		79.1759	0.00138628		57.0056	0.000796367		0	0
c203	02:01~27:05~02:02~04:01~03:02~a3		39	0.000651259		30	0.000802955		9	0.000401052		5	0.00272926		4	0.00460829		1	0.00103734		1095	0.000440506		0	0		33.5798	0.000469109		0	0
c204	03:01~51:01~01:02~01:01~05:01~a9		39	0.000651259		29	0.00077619		10	0.000445613		1	0.000545852		1	0.00115207		0	0		1910.1	0.000768411		0	0		31.0436	0.000433679		0	0
c205	02:01~51:01~14:02~11:01~03:01~a4		39	0.000651259		33	0.00088325		6	0.000267368		0	0		0	0		0	0		2031.37	0.000817197		0	0		81.824	0.00114308		4.52563	9.20517e-05
c206	02:01~37:01~06:02~15:01~06:02~a1		39	0.000651259		18	0.000481773		21	0.000935787		0	0		0	0		0	0		855.402	0.000344118		0	0		15.2903	0.000213606		0	0
c207	03:01~15:01~03:03~04:01~03:02~a3		39	0.000651259		25	0.000669129		14	0.000623858		0	0		0	0		0	0		764.656	0.000307612		0	0		25.3656	0.000354357		0	0
c208	02:01~51:01~15:02~15:01~06:02~a1		39	0.000651259		16	0.000428243		23	0.00102491		0	0		0	0		0	0		1008.38	0.00040566		0	0		26.2106	0.000366162		84.7689	0.00172421
c209	02:01~18:01~12:03~11:01~03:01~a4		38	0.00063456		30	0.000802955		8	0.00035649		0	0		0	0		0	0		336.064	0.000135194		0	0		0	0		0	0
c210	02:01~44:02~05:01~03:01~02:01~a6		38	0.00063456		24	0.000642364		14	0.000623858		1	0.000545852		1	0.00115207		0	0		3255.59	0.00130969		7.77394	0.000136113		73.3574	0.0010248		0	0
c211	25:01~07:02~07:02~15:01~06:02~a1		38	0.00063456		14	0.000374712		24	0.00106947		3	0.00163755		1	0.00115207		2	0.00207469		1367.85	0.000550271		0	0		42.2202	0.000589816		0	0
c212	02:01~13:02~06:02~15:01~06:02~a1		38	0.00063456		23	0.000615599		15	0.000668419		1	0.000545852		0	0		1	0.00103734		1528.17	0.000614766		5.83033	0.000102082		39.4974	0.000551779		0	0
c213	68:01~35:01~03:03~08:01~04:02~a16		38	0.00063456		25	0.000669129		13	0.000579297		0	0		0	0		0	0		49.9265	2.00848e-05		0	0		0	0		0	0
c214	24:02~18:01~07:01~11:01~03:01~a4		37	0.000617861		23	0.000615599		14	0.000623858		3	0.00163755		2	0.00230415		1	0.00103734		858.564	0.00034539		0	0		14.488	0.000202397		0	0
c215	24:02~07:02~07:02~11:01~03:01~a4		37	0.000617861		28	0.000749425		9	0.000401052		1	0.000545852		1	0.00115207		0	0		935.526	0.000376351		0	0		29.1942	0.000407843		0	0
c216	03:01~35:01~04:01~03:01~02:01~a6		37	0.000617861		21	0.000562068		16	0.000712981		0	0		0	0		0	0		1305.28	0.000525097		18.0481	0.000316002		46.43	0.000648627		0	0
c217	26:01~45:01~06:02~07:01~02:02~a3		37	0.000617861		22	0.000588834		15	0.000668419		3	0.00163755		0	0		3	0.00311203		1283.42	0.000516305		14.5861	0.000255386		39.7861	0.000555811		0	0
c218	24:02~15:01~03:03~01:01~05:01~a9		37	0.000617861		22	0.000588834		15	0.000668419		0	0		0	0		0	0		1139.85	0.000458549		0	0		20.2428	0.000282792		0	0
c219	31:01~27:05~01:02~04:04~03:02~a3		37	0.000617861		23	0.000615599		14	0.000623858		1	0.000545852		1	0.00115207		0	0		332.595	0.000133799		0	0		0	0		0	0
c220	01:01~57:01~06:02~03:01~02:01~a6		36	0.000601162		24	0.000642364		12	0.000534736		0	0		0	0		0	0		1306	0.000525388		0	0		33.6913	0.000470667		0	0
c221	02:01~39:01~07:02~08:01~04:02~a16		36	0.000601162		23	0.000615599		13	0.000579297		2	0.0010917		1	0.00115207		1	0.00103734		1379.21	0.000554838		0	0		34.8473	0.000486816		0	0
c222	02:01~39:01~12:03~16:01~05:02~a21		36	0.000601162		22	0.000588834		14	0.000623858		0	0		0	0		0	0		1191.34	0.000479261		0	0		19.7275	0.000275593		0	0
c223	29:02~07:02~07:02~15:01~06:02~a1		36	0.000601162		20	0.000535303		16	0.000712981		0	0		0	0		0	0		1835.73	0.000738491		9.81888	0.000171917		25.9874	0.000363044		0	0
c224	03:01~13:02~06:02~07:01~02:02~a3		35	0.000584463		22	0.000588834		13	0.000579297		1	0.000545852		0	0		1	0.00103734		2014.38	0.00081036		9.63974	0.000168781		70.2326	0.000981149		6.14426	0.000124975
c225	01:01~08:01~07:01~13:01~06:03~a18		35	0.000584463		20	0.000535303		15	0.000668419		2	0.0010917		1	0.00115207		1	0.00103734			c183			c183			c183			c183
c226	02:01~27:05~02:02~15:01~06:02~a1		35	0.000584463		13	0.000347947		22	0.000980348		1	0.000545852		0	0		1	0.00103734		1279.59	0.000514765		0	0		33.6303	0.000469815		0	0
c227	24:02~39:06~07:02~15:01~06:02~a1		35	0.000584463		11	0.000294417		24	0.00106947		0	0		0	0		0	0		695.9	0.000279952		0	0		21.7562	0.000303935		0	0
c228	02:01~40:02~03:04~08:01~04:02~a16		35	0.000584463		21	0.000562068		14	0.000623858			NA			NA			NA			NA			NA			NA			NA
c229	24:02~51:01~01:02~11:01~03:01~a4		35	0.000584463		27	0.000722659		8	0.00035649		0	0		0	0		0	0		741.165	0.000298162		0	0		5.22817	7.30375e-05		0	0
c230	01:01~44:03~16:01~07:01~02:02~a5		34	0.000567764		24	0.000642364		10	0.000445613		0	0		0	0		0	0		2072.52	0.000833751		0	0		32.0971	0.000448396		0	0
c231	03:01~47:01~06:02~15:01~06:02~a1		34	0.000567764		19	0.000508538		15	0.000668419		0	0		0	0		0	0		295.12	0.000118723		0	0		6.00677	8.39145e-05		0	0
c232	02:01~15:01~04:01~01:01~05:01~a9		34	0.000567764		26	0.000695894		8	0.00035649		0	0		0	0		0	0		1356.16	0.000545567		0	0		24.2684	0.00033903		0	0
c233	02:01~18:01~12:03~15:01~06:02~a1		34	0.000567764		16	0.000428243		18	0.000802103		2	0.0010917		1	0.00115207		1	0.00103734		803.781	0.000323352		0	0		0	0		0	0
c234	68:01~51:01~15:02~13:01~06:03~a11		34	0.000567764		25	0.000669129		9	0.000401052		0	0		0	0		0	0		1378.02	0.000554363		0	0		40.0406	0.000559367		0	0
c235	32:01~40:01~03:04~04:04~03:02~a3		34	0.000567764		21	0.000562068		13	0.000579297		1	0.000545852		1	0.00115207		0	0		2232.56	0.000898132		5.97884	0.000104683		50.7495	0.00070897		0	0
c236	03:01~44:02~07:04~11:01~03:01~a4		33	0.000551065		24	0.000642364		9	0.000401052		0	0		0	0		0	0		1304.2	0.000524663		0	0		35.0775	0.000490033		0	0
c237	02:01~39:01~12:03~11:01~03:01~a4		33	0.000551065		23	0.000615599		10	0.000445613		0	0		0	0		0	0		884.552	0.000355845		0	0		10.901	0.000152286		0	0
c238	24:02~39:06~07:02~01:01~05:01~a9		33	0.000551065		20	0.000535303		13	0.000579297		2	0.0010917		1	0.00115207		1	0.00103734		1011.44	0.000406892		0	0		25.642	0.000358219		0	0
c239	02:01~27:05~01:02~08:01~04:02~a16		33	0.000551065		20	0.000535303		13	0.000579297		0	0		0	0		0	0		1329.66	0.000534905		5.07876	8.89233e-05		31.4053	0.000438732		0	0
c240	02:01~44:02~07:04~16:01~05:02~a21		33	0.000551065		31	0.00082972		2	8.91226e-05		5	0.00272926		3	0.00345622		2	0.00207469		1642.59	0.000660793		0	0		11.9245	0.000166586		0	0
c241	11:01~18:01~05:01~03:01~02:01~a2		33	0.000551065		15	0.000401477		18	0.000802103		1	0.000545852		1	0.00115207		0	0		1754.76	0.000705921		0	0		34.9866	0.000488762		0	0
c242	02:01~18:01~07:01~15:01~06:02~a1		33	0.000551065		15	0.000401477		18	0.000802103		2	0.0010917		0	0		2	0.00207469		1451.29	0.000583839		0	0		64.129	0.000895881		0	0
c243	02:01~35:03~04:01~12:01~03:01~a17		33	0.000551065		22	0.000588834		11	0.000490174		5	0.00272926		2	0.00230415		3	0.00311203		2959.62	0.00119062		0	0		11.0489	0.000154354		0	0
c244	02:01~18:01~07:01~04:04~03:02~a3		33	0.000551065		25	0.000669129		8	0.00035649		0	0		0	0		0	0		110.586	4.44874e-05		0	0		12.5157	0.000174844		0	0
c245	33:01~14:02~08:02~01:02~05:01~a13		33	0.000551065		25	0.000669129		8	0.00035649		0	0		0	0		0	0			c33			c33			c33			c33
c246	02:01~51:01~14:02~15:01~06:02~a1		32	0.000534366		14	0.000374712		18	0.000802103		0	0		0	0		0	0		790.929	0.000318181		0	0		10.3019	0.000143918		49.2324	0.00100139
c247	02:01~07:02~07:02~12:01~03:01~a17		32	0.000534366		27	0.000722659		5	0.000222806		0	0		0	0		0	0		1248.34	0.000502192		0	0		29.0629	0.000406008		0	0
c248	24:02~38:01~12:03~13:01~06:03~a20		32	0.000534366		26	0.000695894		6	0.000267368		0	0		0	0		0	0		1314.64	0.000528864		6.3417	0.000111036		24.4714	0.000341865		0	0
c249	02:01~15:01~03:03~04:01~03:01~a3		32	0.000534366		24	0.000642364		8	0.00035649		1	0.000545852		1	0.00115207		0	0		3209.22	0.00129103		17.101	0.000299419		94.9202	0.00132603		5.60649	0.000114037
c250	02:01~07:02~07:02~11:01~03:01~a4		32	0.000534366		25	0.000669129		7	0.000311929		0	0		0	0		0	0		2025.18	0.000814708		30.4078	0.000532405		68.9585	0.00096335		0	0
c251	24:02~55:01~03:03~14:01~05:03~a13		32	0.000534366		24	0.000642364		8	0.00035649		0	0		0	0		0	0		1599.55	0.00064348		0	0		51.6884	0.000722087		0	0
c252	02:05~49:01~07:01~04:05~03:02~a3		32	0.000534366		19	0.000508538		13	0.000579297		0	0		0	0		0	0		1946.13	0.000782906		8.0288	0.000140575		59.3487	0.000829101		0	0
c253	01:01~15:01~03:04~04:01~03:02~a3		32	0.000534366		18	0.000481773		14	0.000623858		0	0		0	0		0	0		1177.32	0.000473621		0	0		9.35417	0.000130678		0	0
c254	02:01~56:01~01:02~15:01~06:02~a1		32	0.000534366		20	0.000535303		12	0.000534736		0	0		0	0		0	0		265.084	0.00010664		0	0		7.14026	9.97494e-05		0	0
c255	03:01~27:05~01:02~04:01~03:01~a3		32	0.000534366		25	0.000669129		7	0.000311929		0	0		0	0		0	0		62.8744	2.52936e-05		0	0		0	0		0	0
c256	11:01~56:01~01:02~01:01~05:01~a9		32	0.000534366		23	0.000615599		9	0.000401052		3	0.00163755		3	0.00345622		0	0		1483.48	0.000596788		0	0		36.0346	0.000503403		0	0
c257	02:01~44:05~02:02~16:01~05:02~a21		32	0.000534366		24	0.000642364		8	0.00035649		0	0		0	0		0	0		1288.35	0.000518288		0	0		13.7828	0.000192546		0	0
c258	24:02~44:03~16:01~07:01~02:02~a5		32	0.000534366		19	0.000508538		13	0.000579297		0	0		0	0		0	0		1351.67	0.000543759		0	0		8.04827	0.000112434		0	0
c259	32:01~44:02~05:01~11:01~03:01~a4		32	0.000534366		24	0.000642364		8	0.00035649		0	0		0	0		0	0		934.016	0.000375744		0	0		10.6774	0.000149164		0	0
c260	03:01~27:05~02:02~04:01~03:01~a3		31	0.000517667		23	0.000615599		8	0.00035649		0	0		0	0		0	0		1141.89	0.000459367		0	0		37.1948	0.000519611		0	0
c261	02:01~37:01~06:02~10:01~05:01~a9		31	0.000517667		20	0.000535303		11	0.000490174		0	0		0	0		0	0		1829.25	0.000735886		7.75977	0.000135865		38.2121	0.000533823		19.948	0.000405744
c262	03:01~51:01~15:02~11:01~03:01~a4		31	0.000517667		18	0.000481773		13	0.000579297		0	0		0	0		0	0		520.542	0.000209408		0	0		16.4385	0.000229646		0	0
c263	02:01~39:06~07:02~08:01~04:02~a16		31	0.000517667		21	0.000562068		10	0.000445613		1	0.000545852		0	0		1	0.00103734		1219.25	0.00049049		0	0		17.2563	0.00024107		0	0
c264	11:01~51:01~15:02~11:01~03:01~a4		31	0.000517667		19	0.000508538		12	0.000534736		0	0		0	0		0	0		630.115	0.000253488		5.22396	9.14655e-05		22.316	0.000311755		7.30886	0.000148663
c265	02:01~35:01~04:01~11:01~03:01~a4		31	0.000517667		22	0.000588834		9	0.000401052		1	0.000545852		1	0.00115207		0	0		754.634	0.00030358		14.346	0.000251182		20.7892	0.000290424		0	0
c266	29:02~44:03~16:01~11:01~03:01~a4		31	0.000517667		19	0.000508538		12	0.000534736		0	0		0	0		0	0		746.564	0.000300334		0	0		21.0972	0.000294728		0	0
c267	11:01~27:05~01:02~01:01~05:01~a9		31	0.000517667		23	0.000615599		8	0.00035649		2	0.0010917		1	0.00115207		1	0.00103734		1952.9	0.000785627		11.5946	0.000203009		59.582	0.00083236		5.51728	0.000112222
c268	24:02~40:02~02:02~11:01~03:01~a4		31	0.000517667		19	0.000508538		12	0.000534736		3	0.00163755		2	0.00230415		1	0.00103734		1453.47	0.000584716		0	0		18.443	0.000257648		0	0
c269	31:01~35:01~04:01~01:01~05:01~a9		31	0.000517667		20	0.000535303		11	0.000490174		0	0		0	0		0	0		1085.83	0.000436815		5.94725	0.000104129		66.2039	0.000924868		0	0
c270	02:01~51:01~15:02~04:04~03:02~a3		30	0.000500969		20	0.000535303		10	0.000445613		0	0		0	0		0	0		1723.01	0.000693146		0	0		121.77	0.00170113		0	0
c271	01:01~44:02~05:01~04:01~03:01~a3		30	0.000500969		24	0.000642364		6	0.000267368		2	0.0010917		2	0.00230415		0	0		2122.31	0.000853779		4.97184	8.70512e-05		28.5979	0.000399512		0	0
c272	02:01~56:01~01:02~01:01~05:01~a9		30	0.000500969		23	0.000615599		7	0.000311929		1	0.000545852		1	0.00115207		0	0		1858.37	0.000747599		0	0		34.5301	0.000482385		0	0
c273	11:01~44:02~05:01~12:01~03:01~a17		30	0.000500969		20	0.000535303		10	0.000445613		0	0		0	0		0	0		819.744	0.000329774		0	0		21.2792	0.00029727		0	0
c274	02:01~15:01~03:03~01:01~05:01~a9		29	0.00048427		22	0.000588834		7	0.000311929		0	0		0	0		0	0		1333.36	0.000536395		0	0		45.6815	0.00063817		0	0
c275	02:01~07:02~07:02~13:01~06:03~a18		29	0.00048427		24	0.000642364		5	0.000222806		0	0		0	0		0	0		2572.12	0.00103473		0	0		48.2318	0.000673798		0	0
c276	01:01~50:01~06:02~07:01~02:02~a3		29	0.00048427		19	0.000508538		10	0.000445613		1	0.000545852		0	0		1	0.00103734		1072.89	0.00043161		25.0429	0.000438471		38.0675	0.000531803		0	0
c277	01:01~15:01~03:03~15:01~06:02~a1		29	0.00048427		14	0.000374712		15	0.000668419		0	0		0	0		0	0		398.196	0.00016019		0	0		0	0		0	0
c278	01:01~40:01~03:04~13:02~06:04~a19		29	0.00048427		17	0.000455008		12	0.000534736		0	0		0	0		0	0		1209.11	0.00048641		0	0		43.0162	0.000600936		0	0
c279	03:01~15:01~03:03~01:01~05:01~a9		29	0.00048427		21	0.000562068		8	0.00035649		0	0		0	0		0	0		569.695	0.000229181		0	0		22.0254	0.000307695		0	0
c280	11:01~57:01~06:02~07:01~03:03~a5		29	0.00048427		21	0.000562068		8	0.00035649		1	0.000545852		1	0.00115207		0	0		992.716	0.000399358		0	0		12.8976	0.000180179		0	0
c281	30:01~13:02~06:02~07:01~02:02~a5		29	0.00048427		24	0.000642364		7	0.000311929		0	0		0	0		0	0			c20			c20			c20			c20
c282	03:01~51:01~15:02~15:01~06:02~a1		29	0.00048427		3	8.02955e-05		26	0.00115859		2	0.0010917		0	0		2	0.00207469		337.106	0.000135614		0	0		0	0		0	0
c283	11:01~18:01~07:01~15:01~06:02~a1		29	0.00048427		17	0.000455008		12	0.000534736		0	0		0	0		0	0		653.693	0.000262973		0	0		14.1841	0.000198151		0	0
c284	02:01~14:02~08:02~13:02~06:09~a25		28	0.000467571		17	0.000455008		11	0.000490174		0	0		0	0		0	0		1716.43	0.0006905		11.197	0.000196046		29.6893	0.000414759		0	0
c285	03:01~40:01~03:04~15:01~06:02~a1		28	0.000467571		14	0.000374712		14	0.000623858		2	0.0010917		1	0.00115207		1	0.00103734		1089.9	0.000438455		0	0		12.0784	0.000168735		0	0
c286	02:01~07:02~07:02~04:01~03:02~a3		28	0.000467571		20	0.000535303		8	0.00035649		2	0.0010917		1	0.00115207		1	0.00103734		2203.07	0.000886271		0	0		25.8929	0.000361723		0	0
c287	26:01~57:01~06:02~07:01~03:03~a5		28	0.000467571		17	0.000455008		11	0.000490174		0	0		0	0		0	0		722.373	0.000290602		0	0		13.9122	0.000194354		0	0
c288	02:01~44:02~05:01~12:01~03:01~a4		28	0.000467571		26	0.000695894		2	8.91226e-05		0	0		0	0		0	0			c53			c53			c53			c53
c289	03:01~35:03~04:01~15:01~06:02~a1		28	0.000467571		12	0.000321182		16	0.000712981		1	0.000545852		0	0		1	0.00103734		729.385	0.000293423		4.62048	8.08993e-05		13.0955	0.000182943		0	0
c290	24:02~18:01~07:01~15:01~06:02~a1		28	0.000467571		12	0.000321182		16	0.000712981		0	0		0	0		0	0		454.866	0.000182987		0	0		12.5106	0.000174773		0	0
c291	02:05~58:01~07:01~13:02~06:09~a25		28	0.000467571		20	0.000535303		8	0.00035649		3	0.00163755		1	0.00115207		2	0.00207469		1216.53	0.000489394		0	0		28.5741	0.000399179		0	0
c292	29:02~14:02~08:02~07:01~02:02~a5		28	0.000467571		24	0.000642364		4	0.000178245		3	0.00163755		1	0.00115207		2	0.00207469		1334.9	0.000537013		0	0		5.96197	8.32887e-05		0	0
c293	03:01~38:01~12:03~13:01~06:03~a20		28	0.000467571		20	0.000535303		8	0.00035649		2	0.0010917		1	0.00115207		1	0.00103734		3113.72	0.00125261		0	0		24.8658	0.000347375		0	0
c294	26:01~08:01~07:01~03:01~02:01~a6		28	0.000467571		19	0.000508538		9	0.000401052		0	0		0	0		0	0		1032.97	0.000415552		0	0		0	0		0	0
c295	68:01~40:01~03:04~04:01~03:01~a3		28	0.000467571		23	0.000615599		5	0.000222806		0	0		0	0		0	0		1901.71	0.000765035		0	0		14.6366	0.000204473		0	0
c296	01:01~44:03~04:01~07:01~02:02~a5		27	0.000450872		18	0.000481773		9	0.000401052		1	0.000545852		1	0.00115207		0	0		1257.42	0.000505844		14.687	0.000257153		24.3683	0.000340425		0	0
c297	02:01~07:02~03:04~15:01~06:02~a1		27	0.000450872		14	0.000374712		13	0.000579297		0	0		0	0		0	0		193.669	7.79106e-05		0	0		0	0		0	0
c298	01:01~07:02~07:02~01:01~05:01~a9		27	0.000450872		21	0.000562068		6	0.000267368		1	0.000545852		1	0.00115207		0	0		1661.72	0.000668492		8.95449	0.000156783		27.1163	0.000378815		0	0
c299	11:01~44:02~05:01~04:01~03:01~a3		27	0.000450872		17	0.000455008		10	0.000445613		0	0		0	0		0	0		1581.51	0.000636223		8.23054	0.000144107		60.3264	0.000842759		0	0
c300	33:01~14:02~08:02~03:01~02:01~a2		27	0.000450872		13	0.000347947		14	0.000623858		0	0		0	0		0	0		2188.65	0.000880467		13.2227	0.000231514		42.0127	0.000586917		0	0
c301	23:01~44:03~04:01~15:01~06:02~a1		27	0.000450872		15	0.000401477		12	0.000534736		0	0		0	0		0	0		849.883	0.000341898		0	0		20.7147	0.000289384		0	0
c302	03:01~35:01~04:01~14:01~05:03~a13		27	0.000450872		20	0.000535303		7	0.000311929		0	0		0	0		0	0		1303.94	0.000524559		13.8856	0.000243121		19.2231	0.000268547		0	0
c303	29:02~44:03~16:01~01:01~05:01~a9		27	0.000450872		24	0.000642364		3	0.000133684		0	0		0	0		0	0		1080.78	0.000434786		0	0		13.1399	0.000183565		0	0
c304	03:01~47:01~06:02~07:01~02:02~a48		27	0.000450872		20	0.000535303		7	0.000311929		0	0		0	0		0	0		1713.81	0.000689447		6.27806	0.000109922		37.1042	0.000518345		0	0
c305	11:01~35:01~04:01~07:01~02:02~a5		27	0.000450872		16	0.000428243		11	0.000490174		1	0.000545852		1	0.00115207		0	0		1597.07	0.000642482		8.53698	0.000149473		43.1992	0.000603493		0	0
c306	02:01~15:01~04:01~15:01~06:02~a1		27	0.000450872		11	0.000294417		16	0.000712981		0	0		0	0		0	0		195.521	7.86557e-05		0	0		0	0		0	0
c307	02:01~35:01~03:03~08:01~04:02~a16		27	0.000450872		22	0.000588834		5	0.000222806		0	0		0	0		0	0		434.201	0.000174674		0	0		0	0		0	0
c308	24:02~35:01~04:01~15:01~06:02~a1		27	0.000450872		6	0.000160591		21	0.000935787		0	0		0	0		0	0		394.031	0.000158514		6.24143	0.00010928		5.22632	7.30117e-05		0	0
c309	31:01~51:01~01:02~13:01~03:03~a32		27	0.000450872		20	0.000535303		7	0.000311929		0	0		0	0		0	0		5.81023	2.33739e-06		0	0		0	0		0	0
c310	68:01~44:02~07:04~13:02~06:04~a19		27	0.000450872		23	0.000615599		4	0.000178245		0	0		0	0		0	0		1757.2	0.000706901		0	0		62.1642	0.000868433		0	0
c311	01:01~37:01~06:02~01:01~05:01~a9		26	0.000434173		20	0.000535303		6	0.000267368		1	0.000545852		0	0		1	0.00103734		1592.61	0.000640687		0	0		41.6964	0.000582498		0	0
c312	01:01~15:01~03:03~13:01~06:03~a11		26	0.000434173		18	0.000481773		8	0.00035649		4	0.00218341		1	0.00115207		3	0.00311203		1712.4	0.000688878		0	0		46.3047	0.000646877		0	0
c313	03:01~07:02~07:02~07:01~02:02~a3		26	0.000434173		22	0.000588834		4	0.000178245		1	0.000545852		1	0.00115207		0	0			c165			c165			c165			c165
c314	02:01~27:02~02:02~16:01~05:02~a21		26	0.000434173		17	0.000455008		9	0.000401052		1	0.000545852		1	0.00115207		0	0		2507.35	0.00100868		0	0		22.5483	0.000315		0	0
c315	24:02~14:02~08:02~01:02~05:01~a23		26	0.000434173		20	0.000535303		6	0.000267368		2	0.0010917		1	0.00115207		1	0.00103734		1906.11	0.000766808		0	0		30.3714	0.000424288		4.45651	9.06457e-05
c316	02:01~51:01~14:02~01:01~05:01~a9		26	0.000434173		17	0.000455008		9	0.000401052		0	0		0	0		0	0		1500.22	0.000603523		7.089	0.00012412		20.6809	0.000288913		10.4793	0.00021315
c317	26:01~35:01~04:01~04:02~03:02~a3		26	0.000434173		18	0.000481773		8	0.00035649		7	0.00382096		4	0.00460829		3	0.00311203		1719.63	0.000691785		0	0		0	0		0	0
c318	03:01~44:02~07:04~16:01~05:02~a21		26	0.000434173		22	0.000588834		4	0.000178245		0	0		0	0		0	0		764.859	0.000307694		0	0		10.0631	0.000140582		0	0
c319	03:01~27:05~02:02~15:01~06:02~a1		26	0.000434173		10	0.000267652		16	0.000712981		0	0		0	0		0	0		840.172	0.000337991		0	0		23.5192	0.000328563		0	0
c320	25:01~18:01~12:03~13:01~06:03~a18		26	0.000434173		15	0.000401477		11	0.000490174		2	0.0010917		1	0.00115207		1	0.00103734		1041.42	0.000418951		0	0		13.9423	0.000194774		0	0
c321	68:01~44:02~05:01~15:01~06:02~a1		26	0.000434173		11	0.000294417		15	0.000668419		1	0.000545852		0	0		1	0.00103734		672.404	0.0002705		0	0		25.6213	0.00035793		0	0
c322	01:01~07:02~07:02~04:04~03:02~a3		25	0.000417474		14	0.000374712		11	0.000490174		0	0		0	0		0	0		686.327	0.000276101		0	0		13.3355	0.000186297		0	0
c323	02:01~44:02~05:01~04:04~03:02~a3		25	0.000417474		19	0.000508538		6	0.000267368		0	0		0	0		0	0		3383.89	0.0013613		9.36576	0.000163984		73.043	0.00102041		0	0
c324	03:01~40:01~03:04~13:02~06:04~a19		25	0.000417474		14	0.000374712		11	0.000490174		0	0		0	0		0	0		1914.85	0.000770322		5.83118	0.000102097		46.5691	0.00065057		0	0
c325	01:01~37:01~06:02~07:01~03:03~a5		25	0.000417474		16	0.000428243		9	0.000401052		1	0.000545852		1	0.00115207		0	0		468.182	0.000188344		0	0		0	0		0	0
c326	01:01~57:01~06:02~01:01~05:01~a9		25	0.000417474		17	0.000455008		8	0.00035649		2	0.0010917		1	0.00115207		1	0.00103734		1559.08	0.000627201		0	0		32.1118	0.000448602		0	0
c327	32:01~40:02~02:02~13:01~06:03~a11		25	0.000417474		15	0.000401477		10	0.000445613		0	0		0	0		0	0		1603.49	0.000645066		10.9821	0.000192283		24.9587	0.000348673		0	0
c328	03:01~44:02~05:01~15:01~06:02~a1		25	0.000417474		16	0.000428243		9	0.000401052		1	0.000545852		1	0.00115207		0	0		1478.96	0.00059497		0	0		28.4462	0.000397393		0	0
c329	03:01~52:01~12:02~15:02~06:01~a7		25	0.000417474		17	0.000455008		8	0.00035649		1	0.000545852		1	0.00115207		0	0		677.408	0.000272513		0	0		10.2379	0.000143023		0	0
c330	32:01~35:01~04:01~11:01~03:01~a4		25	0.000417474		17	0.000455008		8	0.00035649		0	0		0	0		0	0		470.7	0.000189357		0	0		14.5475	0.000203228		0	0
c331	24:02~15:01~03:04~04:01~03:02~a3		25	0.000417474		10	0.000267652		15	0.000668419		1	0.000545852		1	0.00115207		0	0		682.88	0.000274715		0	0		9.11968	0.000127402		0	0
c332	03:01~18:01~05:01~03:01~02:01~a2		25	0.000417474		15	0.000401477		10	0.000445613		1	0.000545852		0	0		1	0.00103734		1654.25	0.000665486		0	0		35.8224	0.000500439		0	0
c333	68:01~35:01~04:01~01:01~05:01~a9		25	0.000417474		19	0.000508538		6	0.000267368		0	0		0	0		0	0		697.808	0.00028072		0	0		9.51305	0.000132897		0	0
c334	32:01~40:02~02:02~15:01~06:02~a1		25	0.000417474		11	0.000294417		14	0.000623858		0	0		0	0		0	0		475.754	0.00019139		0	0		5.62163	7.85341e-05		0	0
c335	02:01~07:02~07:02~04:04~03:02~a3		24	0.000400775		19	0.000508538		5	0.000222806		0	0		0	0		0	0		2384.65	0.000959316		0	0		61.6704	0.000861534		0	0
c336	02:01~18:01~07:01~14:01~05:03~a13		24	0.000400775		16	0.000428243		8	0.00035649		0	0		0	0		0	0		816.332	0.000328401		0	0		16.0619	0.000224385		0	0
c337	02:01~27:05~01:02~04:01~03:01~a3		24	0.000400775		22	0.000588834		2	8.91226e-05		1	0.000545852		1	0.00115207		0	0		300.124	0.000120736		0	0		0	0		0	0
c338	01:01~08:01~07:01~14:01~05:03~a13		24	0.000400775		18	0.000481773		6	0.000267368		0	0		0	0		0	0		1459.48	0.000587133		0	0		30.1358	0.000420997		0	0
c339	02:01~35:02~04:01~11:01~03:01~a4		24	0.000400775		19	0.000508538		5	0.000222806		0	0		0	0		0	0		134.094	5.39444e-05		0	0		0	0		0	0
c340	02:01~49:01~07:01~11:01~03:01~a4		24	0.000400775		15	0.000401477		9	0.000401052		0	0		0	0		0	0		788.631	0.000317257		0	0		24.0918	0.000336562		0	0
c341	24:02~35:08~04:01~11:01~03:01~a4		24	0.000400775		16	0.000428243		8	0.00035649		0	0		0	0		0	0		226.928	9.12906e-05		0	0		0	0		0	0
c342	24:02~18:01~05:01~03:01~02:01~a2		24	0.000400775		17	0.000455008		7	0.000311929		3	0.00163755		0	0		3	0.00311203		1548.6	0.000622982		5.18133	9.07192e-05		45.7978	0.000639795		0	0
c343	03:01~44:03~16:01~07:01~02:02~a5		24	0.000400775		19	0.000508538		5	0.000222806		0	0		0	0		0	0		3063.65	0.00123247		0	0		83.8785	0.00117178		0	0
c344	25:01~58:01~07:01~13:03~03:01~a14		24	0.000400775		11	0.000294417		13	0.000579297		0	0		0	0		0	0		1210.38	0.000486921		0	0		40.9778	0.00057246		0	0
c345	23:01~50:01~06:02~03:01~02:01~a2		24	0.000400775		11	0.000294417		13	0.000579297		0	0		0	0		0	0		855.098	0.000343996		0	0		19.0069	0.000265526		0	0
c346	24:02~27:05~02:02~04:01~03:02~a3		24	0.000400775		13	0.000347947		11	0.000490174		1	0.000545852		1	0.00115207		0	0		825.329	0.00033202		0	0		23.6396	0.000330246		0	0
c347	32:01~44:02~05:01~01:01~05:01~a9		24	0.000400775		20	0.000535303		4	0.000178245		0	0		0	0		0	0		1462.13	0.0005882		0	0		35.4783	0.000495631		0	0
c348	24:02~27:05~02:02~11:01~03:01~a4		24	0.000400775		15	0.000401477		9	0.000401052		1	0.000545852		0	0		1	0.00103734		397.12	0.000159757		0	0		21.7616	0.00030401		0	0
c349	03:01~15:01~04:01~08:01~04:02~a16		24	0.000400775		16	0.000428243		8	0.00035649		0	0		0	0		0	0		18.2505	7.34196e-06		0	0		0	0		0	0
c350	68:01~40:01~03:04~15:01~06:02~a1		24	0.000400775		10	0.000267652		14	0.000623858		0	0		0	0		0	0		441.629	0.000177662		0	0		0	0		0	0
c351	11:01~07:02~07:02~04:04~03:02~a3		23	0.000384076		17	0.000455008		6	0.000267368		0	0		0	0		0	0		792.754	0.000318915		0	0		24.7393	0.000345607		0	0
c352	01:01~18:01~07:01~11:04~03:01~a4		23	0.000384076		18	0.000481773		5	0.000222806		6	0.00327511		5	0.00576037		1	0.00103734		1120.72	0.000450854		0	0		14.412	0.000201336		0	0
c353	24:02~44:02~05:01~13:01~06:03~a18		23	0.000384076		18	0.000481773		5	0.000222806		0	0		0	0		0	0		2110.63	0.000849083		0	0		56.926	0.000795255		0	0
c354	24:02~27:05~01:02~04:04~03:02~a3		23	0.000384076		14	0.000374712		9	0.000401052		0	0		0	0		0	0		185.906	7.47879e-05		0	0		0	0		0	0
c355	24:02~51:01~15:02~11:01~03:01~a4		23	0.000384076		17	0.000455008		6	0.000267368		0	0		0	0		0	0		693.209	0.00027887		0	0		18.9256	0.00026439		0	0
c356	24:02~44:02~05:01~01:01~05:01~a9		23	0.000384076		19	0.000508538		4	0.000178245		0	0		0	0		0	0		1251.32	0.000503391		4.39943	7.70289e-05		20.7581	0.000289991		0	0
c357	11:01~18:01~07:01~11:04~03:01~a4		23	0.000384076		16	0.000428243		7	0.000311929		0	0		0	0		0	0		858.723	0.000345454		0	0		12.1677	0.000169982		0	0
c358	24:02~15:01~03:03~15:01~06:02~a1		23	0.000384076		9	0.000240886		14	0.000623858		0	0		0	0		0	0		963.057	0.000387426		0	0		15.4427	0.000215734		61.953	0.00126013
c359	26:01~38:01~12:03~14:01~05:03~a13		23	0.000384076		16	0.000428243		7	0.000311929		0	0		0	0		0	0		732.992	0.000294874		0	0		6.9349	9.68805e-05		0	0
c360	33:03~58:01~03:02~13:02~06:09~a25		23	0.000384076		14	0.000374712		9	0.000401052		1	0.000545852		1	0.00115207		0	0		832.531	0.000334917		34.3005	0.000600563		22.2721	0.000311141		86.3456	0.00175628
c361	01:01~51:01~15:02~04:04~03:02~a3		22	0.000367377		12	0.000321182		10	0.000445613		0	0		0	0		0	0		270.125	0.000108668		0	0		0	0		0	0
c362	03:01~15:01~03:03~04:04~03:02~a3		22	0.000367377		13	0.000347947		9	0.000401052		0	0		0	0		0	0		570.788	0.000229621		0	0		0	0		0	0
c363	24:02~40:01~03:04~01:01~05:01~a9		22	0.000367377		18	0.000481773		4	0.000178245		0	0		0	0		0	0		870.307	0.000350114		0	0		22.2349	0.000310621		9.34641	0.000190107
c364	24:02~44:03~04:01~07:01~02:02~a5		22	0.000367377		14	0.000374712		8	0.00035649		0	0		0	0		0	0		638.787	0.000256976		5.91336	0.000103536		38.01	0.000530999		0	0
c365	03:01~15:01~03:03~11:01~03:01~a4		22	0.000367377		14	0.000374712		8	0.00035649		0	0		0	0		0	0		636.528	0.000256068		0	0		10.6504	0.000148786		0	0
c366	02:01~15:01~03:04~04:01~03:01~a3		22	0.000367377		18	0.000481773		4	0.000178245		1	0.000545852		1	0.00115207		0	0		3704.39	0.00149023		0	0		27.6275	0.000385956		22.8747	0.000465273
c367	02:01~44:02~07:04~15:01~06:02~a1		22	0.000367377		12	0.000321182		10	0.000445613		0	0		0	0		0	0		538.756	0.000216735		0	0		0	0		0	0
c368	03:01~44:02~05:01~13:01~06:03~a18		22	0.000367377		18	0.000481773		4	0.000178245		0	0		0	0		0	0		1169.02	0.000470285		0	0		16.8803	0.000235818		87.7801	0.00178545
c369	11:01~55:01~03:03~01:01~05:01~a9		22	0.000367377		18	0.000481773		4	0.000178245		0	0		0	0		0	0		1074.21	0.000432141		5.61197	9.8259e-05		12.1898	0.000170291		0	0
c370	02:01~39:24~07:01~13:03~03:01~a14		22	0.000367377		12	0.000321182		10	0.000445613		0	0		0	0		0	0		413.663	0.000166412		0	0		0	0		0	0
c371	24:02~41:02~17:01~13:03~03:01~a14		22	0.000367377		13	0.000347947		9	0.000401052		1	0.000545852		0	0		1	0.00103734		431.659	0.000173651		6.14691	0.000107625		10.4982	0.00014666		0	0
c372	01:01~08:01~07:01~08:01~04:02~a16		22	0.000367377		14	0.000374712		8	0.00035649		0	0		0	0		0	0		1398.53	0.000562612		0	0		32.5304	0.000454449		0	0
c373	01:01~08:01~07:01~13:02~06:04~a19		22	0.000367377		11	0.000294417		11	0.000490174		0	0		0	0		0	0		1529.72	0.000615387		0	0		6.62039	9.24868e-05		0	0
c374	24:02~15:17~07:01~13:02~06:04~a39		22	0.000367377		17	0.000455008		5	0.000222806		0	0		0	0		0	0		1134.93	0.00045657		10.2746	0.000179896		26.4639	0.0003697		0	0
c375	02:01~35:01~04:01~15:01~06:02~a1		22	0.000367377		12	0.000321182		10	0.000445613		4	0.00218341		1	0.00115207		3	0.00311203		821.64	0.000330536		0	0		34.8469	0.000486811		10.2424	0.00020833
c376	03:01~40:01~03:04~01:01~05:01~a9		22	0.000367377		17	0.000455008		5	0.000222806		0	0		0	0		0	0		1213.28	0.000488087		6.39884	0.000112036		31.7496	0.000443541		0	0
c377	03:01~27:05~02:02~08:01~04:02~a16		22	0.000367377		12	0.000321182		10	0.000445613		0	0		0	0		0	0		527.686	0.000212282		0	0		10.5132	0.000146869		0	0
c378	03:01~14:02~08:02~07:01~02:02~a5		22	0.000367377		14	0.000374712		8	0.00035649		0	0		0	0		0	0		1315.2	0.00052909		26.2578	0.000459744		0	0		0	0
c379	26:01~38:01~12:03~01:01~05:01~a9		22	0.000367377		15	0.000401477		7	0.000311929		2	0.0010917		1	0.00115207		1	0.00103734		664.888	0.000267477		0	0		17.747	0.000247926		0	0
c380	30:02~50:01~04:01~13:03~03:01~a14		22	0.000367377		7	0.000187356		15	0.000668419		0	0		0	0		0	0		268.381	0.000107967		0	0		0	0		0	0
c381	25:01~39:01~12:03~16:01~05:02~a21		22	0.000367377		11	0.000294417		11	0.000490174		0	0		0	0		0	0		522.2	0.000210075		0	0		14.3556	0.000200547		0	0
c382	68:01~35:03~04:01~08:01~04:02~a16		22	0.000367377		15	0.000401477		7	0.000311929		0	0		0	0		0	0		916.557	0.00036872		0	0		16.3395	0.000228262		0	0
c383	32:01~27:05~01:02~01:01~05:01~a9		22	0.000367377		18	0.000481773		4	0.000178245		0	0		0	0		0	0		1117.45	0.000449537		0	0		50.2417	0.000701876		0	0
c384	02:01~27:05~03:03~04:01~03:02~a3		21	0.000350678		17	0.000455008		4	0.000178245		0	0		0	0		0	0		46.0654	1.85316e-05		0	0		0	0		0	0
c385	02:01~07:02~07:02~13:01~06:03~a11		21	0.000350678		18	0.000481773		3	0.000133684		0	0		0	0		0	0			c275			c275			c275			c275
c386	02:01~15:01~03:03~08:01~04:02~a16		21	0.000350678		13	0.000347947		8	0.00035649		0	0		0	0		0	0		439.831	0.000176939		0	0		10.3958	0.000145229		0	0
c387	24:02~27:05~02:02~15:01~06:02~a1		21	0.000350678		7	0.000187356		14	0.000623858		0	0		0	0		0	0		411.108	0.000165384		0	0		0	0		0	0
c388	02:01~15:01~03:04~13:01~06:03~a18		21	0.000350678		13	0.000347947		8	0.00035649		0	0		0	0		0	0		1307.15	0.00052585		0	0		57.9008	0.000808874		0	0
c389	11:01~35:01~04:01~13:01~06:03~a11		21	0.000350678		8	0.000214121		13	0.000579297		0	0		0	0		0	0		1158.8	0.00046617		0	0		20.6255	0.000288138		0	0
c390	02:01~15:01~03:04~04:04~03:02~a3		21	0.000350678		7	0.000187356		14	0.000623858		1	0.000545852		0	0		1	0.00103734		931.908	0.000374896		0	0		18.4209	0.000257339		0	0
c391	26:01~44:03~16:01~07:01~02:02~a5		21	0.000350678		18	0.000481773		3	0.000133684		0	0		0	0		0	0		631.884	0.000254199		0	0		17.6324	0.000246324		0	0
c392	24:02~15:01~03:03~13:01~06:03~a18		21	0.000350678		14	0.000374712		7	0.000311929		0	0		0	0			0			c59			c59		0	c59		0	c59
c393	24:02~40:01~03:04~09:01~03:01~a4		21	0.000350678		18	0.000481773		3	0.000133684			NA			NA			NA			NA			NA			NA			NA
c394	02:01~40:01~03:04~13:01~06:03~a18		20	0.000333979		16	0.000428243		4	0.000178245		1	0.000545852		1	0.00115207		0	0		1664.03	0.00066942		9.72618	0.000170294		55.5372	0.000775855		0	0
c395	01:01~15:01~03:03~04:01~03:02~a3		20	0.000333979		8	0.000214121		12	0.000534736		2	0.0010917		1	0.00115207		1	0.00103734		769.938	0.000309737		0	0		8.63376	0.000120614		0	0
c396	02:01~15:01~03:03~04:04~03:02~a3		20	0.000333979		13	0.000347947		7	0.000311929		0	0		0	0		0	0		804.138	0.000323495		0	0		32.9029	0.000459654		0	0
c397	02:01~39:01~07:02~01:01~05:01~a9		20	0.000333979		12	0.000321182		8	0.00035649		0	0		0	0		0	0		1011.33	0.000406848		0	0		19.2796	0.000269336		9.60064	0.000195278
c398	01:01~08:01~07:01~03:01~06:02~a40		20	0.000333979		13	0.000347947		7	0.000311929		0	0		0	0		0	0		102.399	4.11938e-05		0	0		0	0		9.92802	0.000201937
c399	11:01~07:02~07:02~11:01~03:01~a4		20	0.000333979		10	0.000267652		10	0.000445613		0	0		0	0		0	0		322.882	0.000129892		0	0		10.7045	0.000149542		0	0
c400	01:01~18:01~05:01~03:01~02:01~a2		20	0.000333979		10	0.000267652		10	0.000445613		1	0.000545852		0	0		1	0.00103734		786.235	0.000316293		0	0		10.631	0.000148515		0	0
c401	03:01~35:01~04:01~11:01~03:01~a4		20	0.000333979		11	0.000294417		9	0.000401052		1	0.000545852		1	0.00115207		0	0		1423.59	0.000572692		0	0		30.733	0.00042934		0	0
c402	03:01~15:01~03:03~15:01~06:02~a1		20	0.000333979		12	0.000321182		8	0.00035649		0	0		0	0		0	0		440.102	0.000177048		0	0		18.734	0.000261714		0	0
c403	02:01~14:02~08:02~01:02~05:01~a23		20	0.000333979		16	0.000428243		4	0.000178245		2	0.0010917		1	0.00115207		1	0.00103734		1784.36	0.000717829		0	0		34.3601	0.00048001		0	0
c404	02:01~51:01~14:02~08:03~03:01~a28		20	0.000333979		9	0.000240886		11	0.000490174		0	0		0	0		0	0		1297.43	0.000521941		0	0		15.3318	0.000214185		0	0
c405	02:01~51:01~01:02~11:01~03:01~a4		20	0.000333979		12	0.000321182		8	0.00035649		0	0		0	0		0	0		658.664	0.000264973		0	0		7.2593	0.000101412		0	0
c406	02:01~15:17~07:01~13:02~06:04~a39		20	0.000333979		12	0.000321182		8	0.00035649		1	0.000545852		0	0		1	0.00103734		771.175	0.000310235		0	0		8.44271	0.000117945		0	0
c407	11:01~07:02~07:02~01:01~05:01~a9		20	0.000333979		16	0.000428243		4	0.000178245		0	0		0	0		0	0		432.025	0.000173799		0	0		17.2471	0.000240942		41.9465	0.000853195
c408	03:01~07:02~07:02~12:01~03:01~a17		20	0.000333979		17	0.000455008		3	0.000133684		0	0		0	0		0	0		1298.83	0.000522504		0	0		26.219	0.00036628		0	0
c409	26:01~38:01~12:03~11:01~03:01~a4		20	0.000333979		16	0.000428243		4	0.000178245		1	0.000545852		1	0.00115207		0	0		1383.45	0.000556547		0	0		65.3389	0.000912784		0	0
c410	11:01~40:01~03:04~13:02~06:04~a19		20	0.000333979		12	0.000321182		8	0.00035649		0	0		0	0		0	0		1058.21	0.000425706		0	0		29.9301	0.000418124		0	0
c411	24:02~14:01~08:02~07:01~02:02~a5		20	0.000333979		13	0.000347947		7	0.000311929		0	0		0	0		0	0		523.898	0.000210758		0	0		16.8192	0.000234965		0	0
c412	29:02~44:03~16:01~04:01~03:01~a3		20	0.000333979		16	0.000428243		4	0.000178245		0	0		0	0		0	0		1059.81	0.000426351		0	0		27.3166	0.000381612		0	0
c413	02:01~15:01~03:04~08:01~04:02~a16		20	0.000333979		14	0.000374712		6	0.000267368		0	0		0	0		0	0		300.512	0.000120892		0	0		0	0		0	0
c414	68:01~51:01~14:02~03:01~02:01~a6		20	0.000333979		14	0.000374712		6	0.000267368		0	0		0	0		0	0		92.4591	3.71952e-05		0	0		0	0		0	0
c415	29:02~44:03~16:01~07:01~03:03~a5		20	0.000333979		13	0.000347947		7	0.000311929		1	0.000545852		1	0.00115207		0	0		2397.19	0.000964363		0	0		8.36079	0.0001168		0	0
c416	24:02~15:01~03:03~03:01~02:01~a6		19	0.00031728		13	0.000347947		6	0.000267368		0	0		0	0		0	0		362.699	0.000145909		0	0		7.4465	0.000104028		0	0
c417	01:01~08:01~07:01~07:01~02:02~a3		19	0.00031728		13	0.000347947		6	0.000267368		2	0.0010917		0	0		2	0.00207469			c129			c129			c129			c129
c418	02:01~40:02~02:02~13:01~06:03~a11		19	0.00031728		15	0.000401477		4	0.000178245		1	0.000545852		1	0.00115207		0	0		1136.99	0.000457396		13.3849	0.000234355		30.1009	0.000420509		0	0
c419	02:01~14:02~08:02~07:01~02:02~a5		19	0.00031728		13	0.000347947		6	0.000267368		0	0		0	0		0	0		732.496	0.000294674		7.60036	0.000133074		17.0056	0.000237568		0	0
c420	24:02~35:01~04:01~11:01~03:01~a4		19	0.00031728		15	0.000401477		4	0.000178245		0	0		0	0		0	0		551.47	0.00022185		0	0		9.20312	0.000128568		0	0
c421	01:01~44:02~05:01~15:01~06:02~a1		19	0.00031728		7	0.000187356		12	0.000534736		0	0		0	0		0	0		1029.06	0.000413981		4.28739	7.50672e-05		18.1499	0.000253555		0	0
c422	01:01~51:01~15:02~11:01~03:01~a4		19	0.00031728		10	0.000267652		9	0.000401052		0	0		0	0		0	0		347.009	0.000139597		0	0		0	0		0	0
c423	11:01~35:01~04:01~04:07~03:01~a3		19	0.00031728		10	0.000267652		9	0.000401052		1	0.000545852		0	0		1	0.00103734		3312.92	0.00133275		5.36662	9.39633e-05		63.1701	0.000882486		0	0
c424	01:01~35:02~04:01~11:04~03:01~a4		19	0.00031728		14	0.000374712		5	0.000222806		0	0		0	0		0	0		2423.29	0.000974862		5.11369	8.95347e-05		35.9345	0.000502005		0	0
c425	23:01~07:02~07:02~15:01~06:02~a1		19	0.00031728		10	0.000267652		9	0.000401052		2	0.0010917		0	0		2	0.00207469		915.776	0.000368406		9.16464	0.000160462		25.1907	0.000351913		0	0
c426	31:01~51:01~15:02~01:01~05:01~a9		19	0.00031728		8	0.000214121		11	0.000490174		0	0		0	0		0	0		682.388	0.000274516		0	0		20.4957	0.000286325		0	0
c427	03:01~37:01~06:02~15:01~06:02~a1		19	0.00031728		3	8.02955e-05		16	0.000712981		0	0		0	0		0	0		259.965	0.000104581		0	0		0	0		0	0
c428	01:01~14:02~08:02~01:02~05:01~a23		19	0.00031728		8	0.000214121		11	0.000490174		0	0		0	0		0	0		754.894	0.000303685		9.07151	0.000158832		20.8332	0.00029104		0	0
c429	02:01~44:02~05:01~07:01~03:03~a5		19	0.00031728		16	0.000428243		3	0.000133684		0	0		0	0		0	0		1475.08	0.000593406		6.50919	0.000113968		27.4809	0.000383908		0	0
c430	31:01~40:01~03:04~15:01~06:02~a1		19	0.00031728		8	0.000214121		11	0.000490174		2	0.0010917		0	0		2	0.00207469		660.258	0.000265614		0	0		4.72008	6.59395e-05		12.4665	0.000253569
c431	26:01~44:02~05:01~15:01~06:02~a1		19	0.00031728		10	0.000267652		9	0.000401052		1	0.000545852		1	0.00115207		0	0		337.976	0.000135964		0	0		7.77074	0.000108557		0	0
c432	02:01~15:01~01:02~04:01~03:02~a3		19	0.00031728		7	0.000187356		12	0.000534736		0	0		0	0		0	0		328.787	0.000132267		0	0		8.32502	0.0001163		0	0
c433	11:01~44:02~05:01~04:04~03:02~a3		19	0.00031728		7	0.000187356		12	0.000534736		0	0		0	0		0	0		216.401	8.70557e-05		0	0		10.1793	0.000142205		0	0
c434	24:02~55:01~03:03~15:01~06:02~a1		19	0.00031728		12	0.000321182		7	0.000311929		0	0		0	0		0	0		818.043	0.000329089		0	0		20.7335	0.000289647		0	0
c435	32:01~14:01~08:02~15:01~06:02~a1		19	0.00031728		4	0.000107061		15	0.000668419		0	0		0	0		0	0		302.156	0.000121554		0	0		4.33854	6.06093e-05		0	0
c436	01:01~40:01~03:04~08:01~04:02~a16		18	0.000300581		13	0.000347947		5	0.000222806		0	0		0	0		0	0		329.336	0.000132488		0	0		10.7135	0.000149667		0	0
c437	01:01~37:01~06:02~04:01~03:01~a3		18	0.000300581		11	0.000294417		7	0.000311929		0	0		0	0		0	0		856.739	0.000344656		0	0		9.42289	0.000131638		0	0
c438	25:01~18:01~12:03~04:01~03:02~a3		18	0.000300581		15	0.000401477		3	0.000133684		0	0		0	0		0	0		1515.52	0.000609677		0	0		11.9514	0.000166961		0	0
c439	03:01~27:05~02:02~04:01~03:02~a3		18	0.000300581		11	0.000294417		7	0.000311929		0	0		0	0		0	0		498.36	0.000200484		0	0		0	0		0	0
c440	02:01~27:05~02:02~04:01~03:01~a3		18	0.000300581		13	0.000347947		5	0.000222806		0	0		0	0		0	0		772.786	0.000310883		0	0		12.9612	0.000181068		0	0
c441	02:01~07:02~07:02~07:01~02:02~a5		18	0.000300581		13	0.000347947		5	0.000222806		1	0.000545852		1	0.00115207		0	0		2746.72	0.00110497		13.2447	0.000231899		29.1058	0.000406608		0	0
c442	02:01~55:01~03:03~04:01~03:01~a3		18	0.000300581		13	0.000347947		5	0.000222806		0	0		0	0		0	0		453.221	0.000182326		0	0		8.16776	0.000114104		0	0
c443	24:02~39:06~07:02~04:04~03:02~a3		18	0.000300581		8	0.000214121		10	0.000445613		0	0		0	0		0	0		495.661	0.000199399		0	0		28.799	0.000402322		0	0
c444	02:01~40:01~03:04~12:01~03:01~a17		18	0.000300581		11	0.000294417		7	0.000311929		0	0		0	0		0	0		426.671	0.000171645		0	0		7.73002	0.000107988		16.9283	0.000344323
c445	11:01~51:01~03:03~04:01~03:02~a3		18	0.000300581		11	0.000294417		7	0.000311929		0	0		0	0		0	0		267.457	0.000107595		0	0		0	0		0	0
c446	24:02~55:01~03:03~13:02~06:04~a19		18	0.000300581		16	0.000428243		2	8.91226e-05		0	0		0	0		0	0		1595.77	0.00064196		0	0		41.6391	0.000581697		0	0
c447	31:01~27:05~01:02~01:01~05:01~a9		18	0.000300581		14	0.000374712		4	0.000178245		0	0		0	0		0	0		656.252	0.000264003		0	0		14.7035	0.000205408		0	0
c448	01:01~40:01~03:04~04:04~03:02~a3		18	0.000300581		14	0.000374712		4	0.000178245		0	0		0	0		0	0		1136.07	0.000457029		4.67413	8.18386e-05		20.8286	0.000290975		0	0
c449	02:01~40:01~03:04~03:01~02:01~a6		18	0.000300581		10	0.000267652		8	0.00035649		1	0.000545852		1	0.00115207		0	0		1477.04	0.000594197		0	0		32.0577	0.000447846		0	0
c450	01:01~39:06~07:02~08:01~04:02~a16		18	0.000300581		11	0.000294417		7	0.000311929		0	0		0	0		0	0		552.211	0.000222148		0	0		7.04526	9.84222e-05		0	0
c451	02:05~41:01~07:01~11:01~03:01~a4		18	0.000300581		14	0.000374712		4	0.000178245		0	0		0	0		0	0		4.68977	1.88664e-06		0	0		0	0		0	0
c452	02:01~40:02~02:02~08:01~04:02~a16		18	0.000300581		10	0.000267652		8	0.00035649		0	0		0	0		0	0		431.416	0.000173553		0	0		7.44582	0.000104018		0	0
c453	29:02~45:01~06:02~15:01~06:02~a1		18	0.000300581		4	0.000107061		14	0.000623858		0	0		0	0		0	0		358.51	0.000144224		0	0		7.98057	0.000111489		0	0
c454	03:01~15:01~03:03~13:01~06:03~a18		18	0.000300581		14	0.000374712		4	0.000178245			NA			NA			NA			NA			NA			NA			NA
c455	01:01~15:01~03:03~13:01~06:03~a18		18	0.000300581		12	0.000321182		6	0.000267368			NA			NA			NA			NA			NA			NA			NA
c456	02:01~44:02~05:01~04:02~03:02~a3		18	0.000300581		12	0.000321182		6	0.000267368		0	0		0	0		0	0		1544.88	0.000621486		11.5234	0.000201762		19.8357	0.000277105		0	0
c457	02:01~51:01~15:02~13:01~06:03~a18		18	0.000300581		12	0.000321182		6	0.000267368		0	0		0	0		0	0		1027.56	0.000413375		5.46684	9.57181e-05		7.25841	0.0001014		0	0
c458	32:01~52:01~12:02~15:02~06:01~a7		18	0.000300581		14	0.000374712		4	0.000178245		0	0		0	0		0	0		494.973	0.000199122		5.91984	0.00010365		5.83819	8.15594e-05		0	0
c459	24:02~40:01~03:04~15:01~06:02~a1		18	0.000300581		5	0.000133826		13	0.000579297		0	0		0	0		0	0		780.363	0.000313931		0	0		22.8646	0.000319419		54.0464	0.00109931
c460	68:01~27:05~02:02~15:01~06:02~a1		18	0.000300581		4	0.000107061		14	0.000623858		1	0.000545852		1	0.00115207		0	0		373.954	0.000150437		0	0		15.3791	0.000214846		0	0
c461	24:02~27:05~01:02~01:01~05:01~a9		18	0.000300581		12	0.000321182		6	0.000267368		0	0		0	0		0	0		811.569	0.000326485		0	0		0	0		0	0
c462	03:01~15:01~03:04~15:01~06:02~a1		18	0.000300581		8	0.000214121		10	0.000445613		0	0		0	0		0	0		514.292	0.000206894		0	0		0	0		0	0
c463	24:02~51:01~15:02~15:01~06:02~a1		18	0.000300581		7	0.000187356		11	0.000490174		0	0		0	0		0	0		341.806	0.000137504		0	0		16.2351	0.000226804		0	0
c464	31:01~39:01~12:03~12:01~03:01~a17		18	0.000300581		14	0.000374712		4	0.000178245		0	0		0	0		0	0		561.81	0.000226009		0	0		5.2609	7.34948e-05		0	0
c465	31:01~40:01~03:04~01:01~05:01~a9		18	0.000300581		13	0.000347947		5	0.000222806		2	0.0010917		2	0.00230415		0	0		934.592	0.000375975		8.41706	0.000147373		27.4141	0.000382975		0	0
c466	68:01~38:01~12:03~15:01~06:02~a1		18	0.000300581		11	0.000294417		7	0.000311929		0	0		0	0		0	0		116.867	4.70142e-05		0	0		0	0		0	0
c467	01:01~07:02~07:02~13:02~06:04~a19		17	0.000283882		11	0.000294417		6	0.000267368		0	0		0	0		0	0		1061.13	0.00042688		0	0		10.8575	0.000151679		0	0
c468	24:02~07:02~07:02~04:04~03:02~a3		17	0.000283882		13	0.000347947		4	0.000178245		0	0		0	0		0	0		1757.41	0.000706985		0	0		41.7144	0.00058275		0	0
c469	02:01~07:02~07:02~13:02~06:04~a19		17	0.000283882		15	0.000401477		2	8.91226e-05		0	0		0	0		0	0		1732.27	0.000696874		18.9515	0.000331818		32.9696	0.000460585		0	0
c470	01:01~27:05~02:02~01:01~05:01~a9		17	0.000283882		14	0.000374712		3	0.000133684		0	0		0	0		0	0		500.231	0.000201237		0	0		25.2533	0.000352789		0	0
c471	29:02~44:03~16:01~04:04~03:02~a3		17	0.000283882		13	0.000347947		4	0.000178245		0	0		0	0		0	0		934.372	0.000375887		0	0		29.4099	0.000410856		0	0
c472	01:01~15:01~03:03~04:01~03:01~a3		17	0.000283882		9	0.000240886		8	0.00035649		0	0		0	0		0	0		525.903	0.000211565		0	0		25.7789	0.000360132		0	0
c473	02:01~13:02~06:02~07:01~02:02~a5		17	0.000283882		16	0.000428243		1	4.45613e-05		1	0.000545852		0	0		1	0.00103734			c15			c15			c15			c15
c474	02:01~57:01~06:02~07:01~02:02~a5		17	0.000283882		13	0.000347947		4	0.000178245		2	0.0010917		0	0		2	0.00207469		4782.46	0.00192393		25.2402	0.000441926		45.6044	0.000637093		0	0
c475	02:01~44:02~05:01~14:01~05:03~a13		17	0.000283882		17	0.000455008		0	0		0	0		0	0		0	0		2046.22	0.000823171		0	0		43.3694	0.00060587		0	0
c476	02:01~51:01~07:01~13:01~06:03~a11		17	0.000283882		13	0.000347947		4	0.000178245		0	0		0	0		0	0		278.024	0.000111846		0	0		0	0		0	0
c477	11:01~35:03~12:03~04:01~03:01~a3		17	0.000283882		9	0.000240886		8	0.00035649		0	0		0	0		0	0		4.73984	1.90678e-06		0	0		0	0		0	0
c478	03:01~15:01~03:04~01:01~05:01~a9		17	0.000283882		8	0.000214121		9	0.000401052		1	0.000545852		1	0.00115207		0	0		342.625	0.000137834		0	0		9.76971	0.000136483		0	0
c479	02:01~50:01~06:02~07:01~02:02~a3		17	0.000283882		12	0.000321182		5	0.000222806		0	0		0	0		0	0		2206.9	0.000887811		25.8881	0.00045327		63.4958	0.000887036		0	0
c480	24:02~35:08~04:01~04:02~03:02~a3		17	0.000283882		8	0.000214121		9	0.000401052		0	0		0	0		0	0		48.1398	1.93661e-05		0	0		0	0		0	0
c481	31:01~15:01~03:03~04:01~03:02~a3		17	0.000283882		10	0.000267652		7	0.000311929		0	0		0	0		0	0		410.791	0.000165256		0	0		12.4896	0.00017448		0	0
c482	31:01~15:01~03:04~04:01~03:02~a3		17	0.000283882		9	0.000240886		8	0.00035649		0	0		0	0		0	0		428.564	0.000172406		0	0		0	0		0	0
c483	32:01~15:01~03:03~01:01~05:01~a9		17	0.000283882		13	0.000347947		4	0.000178245		0	0		0	0		0	0		568.123	0.000228549		0	0		14.5485	0.000203242		0	0
c484	11:01~44:02~05:01~13:01~06:03~a18		17	0.000283882		11	0.000294417		6	0.000267368		0	0		0	0		0	0		837.837	0.000337052		0	0		14.3415	0.000200351		13.3108	0.000270743
c485	24:02~13:02~06:02~10:01~05:01~a9		17	0.000283882		14	0.000374712		3	0.000133684		0	0		0	0		0	0		157.693	6.34382e-05		0	0		0	0		0	0
c486	25:01~39:01~12:03~11:01~03:01~a4		17	0.000283882		11	0.000294417		6	0.000267368		3	0.00163755		2	0.00230415		1	0.00103734		1135.03	0.000456611		0	0		20.2588	0.000283016		0	0
c487	24:02~44:02~05:01~15:01~06:02~a1		17	0.000283882		8	0.000214121		9	0.000401052		1	0.000545852		0	0		1	0.00103734		1025.87	0.000412694		0	0		17.8214	0.000248965		0	0
c488	26:01~15:01~04:01~01:01~05:01~a9		17	0.000283882		13	0.000347947		4	0.000178245		0	0		0	0		0	0		187.078	7.52594e-05		0	0		0	0		0	0
c489	03:01~35:01~04:01~04:01~03:01~a3		16	0.000267183		13	0.000347947		3	0.000133684		0	0		0	0		0	0		544.515	0.000219052		0	0		11.1314	0.000155505		0	0
c490	01:01~14:01~08:02~07:01~02:02~a5		16	0.000267183		10	0.000267652		6	0.000267368		0	0		0	0		0	0		1247.34	0.000501789		0	0		33.1789	0.00046351		0	0
c491	02:01~27:05~02:02~13:01~06:03~a18		16	0.000267183		14	0.000374712		2	8.91226e-05		0	0		0	0		0	0		948.243	0.000381467		0	0		20.6624	0.000288653		0	0
c492	02:01~08:01~07:01~03:01~02:01~a2		16	0.000267183		15	0.000401477		1	4.45613e-05		1	0.000545852		0	0		1	0.00103734			c14			c14			c14			c14
c493	03:01~14:02~08:02~01:01~05:01~a9		16	0.000267183		15	0.000401477		1	4.45613e-05		0	0		0	0		0	0		693.598	0.000279026		0	0		18.1941	0.000254172		0	0
c494	24:02~51:01~01:02~15:01~06:02~a1		16	0.000267183		5	0.000133826		11	0.000490174		0	0		0	0		0	0		116.194	4.67435e-05		0	0		0	0		0	0
c495	02:01~57:01~06:02~15:01~06:02~a1		16	0.000267183		5	0.000133826		11	0.000490174		0	0		0	0		0	0		864.321	0.000347706		0	0		20.4712	0.000285982		0	0
c496	03:01~51:01~15:02~01:01~05:01~a9		16	0.000267183		10	0.000267652		6	0.000267368		0	0		0	0		0	0		329.803	0.000132676		0	0		25.5627	0.000357111		0	0
c497	03:01~35:01~04:01~13:01~06:03~a18		16	0.000267183		10	0.000267652		6	0.000267368		1	0.000545852		0	0		1	0.00103734		1476.36	0.000593921		21.1768	0.000370781		43.8855	0.000613081		0	0
c498	03:01~47:01~06:02~04:05~03:02~a3		16	0.000267183		9	0.000240886		7	0.000311929		0	0		0	0		0	0		604.042	0.000242999		0	0		14.3225	0.000200085		0	0
c499	02:01~18:01~07:01~04:01~03:02~a3		16	0.000267183		14	0.000374712		2	8.91226e-05		1	0.000545852		0	0		1	0.00103734		735.282	0.000295795		0	0		4.85393	6.78093e-05		0	0
c500	25:01~44:02~05:01~04:01~03:02~a3		16	0.000267183		12	0.000321182		4	0.000178245		0	0		0	0		0	0		560.669	0.000225551		0	0		10.7993	0.000150866		0	0
c501	01:01~35:02~04:01~11:01~03:01~a4		16	0.000267183		11	0.000294417		5	0.000222806		0	0		0	0		0	0		108.243	4.3545e-05		0	0		0	0		0	0
c502	23:01~44:03~04:01~04:04~03:02~a3		16	0.000267183		9	0.000240886		7	0.000311929		0	0		0	0		0	0		256.017	0.000102993		0	0		0	0		0	0
c503	01:01~35:03~04:01~13:02~06:04~a19		16	0.000267183		12	0.000321182		4	0.000178245		1	0.000545852		0	0		1	0.00103734		719.907	0.00028961		0	0		11.0994	0.000155059		0	0
c504	02:01~35:01~04:01~04:04~03:02~a3		16	0.000267183		9	0.000240886		7	0.000311929		0	0		0	0		0	0		448.981	0.00018062		0	0		67.1322	0.000937837		0	0
c505	02:01~38:01~12:03~11:01~03:01~a4		16	0.000267183		8	0.000214121		8	0.00035649		0	0		0	0		0	0		187.142	7.52849e-05		0	0		0	0		0	0
c506	11:01~44:02~05:01~15:01~06:02~a1		16	0.000267183		8	0.000214121		8	0.00035649		0	0		0	0		0	0		691.928	0.000278355		0	0		6.34754	8.86751e-05		0	0
c507	02:01~35:03~04:01~13:02~06:04~a19		16	0.000267183		9	0.000240886		7	0.000311929		0	0		0	0		0	0		514.648	0.000207037		0	0		9.2609	0.000129375		0	0
c508	03:01~41:02~17:01~13:03~03:01~a14		16	0.000267183		6	0.000160591		10	0.000445613		1	0.000545852		1	0.00115207		0	0		326.679	0.000131419		4.50492	7.88759e-05		5.52574	7.71945e-05		0	0
c509	33:03~58:01~03:02~03:01~02:01~a2		16	0.000267183		12	0.000321182		4	0.000178245		0	0		0	0		0	0		612.658	0.000246465		28.5182	0.00049932		10.1036	0.000141148		62.8371	0.00127811
c510	24:02~27:05~02:02~13:01~06:03~a18		16	0.000267183		6	0.000160591		10	0.000445613		0	0		0	0		0	0		360.712	0.00014511		0	0		0	0		0	0
c511	24:02~44:05~02:02~01:01~05:01~a9		16	0.000267183		9	0.000240886		7	0.000311929		0	0		0	0		0	0		732.018	0.000294482		0	0		6.7145	9.38016e-05		0	0
c512	32:01~35:03~04:01~11:01~03:01~a4		16	0.000267183		10	0.000267652		6	0.000267368		0	0		0	0		0	0		367.373	0.00014779		0	0		5.33493	7.45289e-05		0	0
c513	26:01~27:05~01:02~11:01~03:01~a4		16	0.000267183		7	0.000187356		9	0.000401052		0	0		0	0		0	0		334.292	0.000134482		0	0		7.6083	0.000106288		0	0
c514	01:01~55:01~03:03~04:01~03:01~a3		15	0.000250484		11	0.000294417		4	0.000178245		0	0		0	0		0	0		227.223	9.14092e-05		0	0		0	0		0	0
c515	02:01~15:01~03:04~11:01~03:01~a4		15	0.000250484		12	0.000321182		3	0.000133684		2	0.0010917		1	0.00115207		1	0.00103734		671.9	0.000270297		0	0		0	0		12.8409	0.000261185
c516	02:01~07:02~12:03~15:01~06:02~a1		15	0.000250484		5	0.000133826		10	0.000445613		0	0		0	0		0	0		197.261	7.93558e-05		0	0		0	0		0	0
c517	01:01~27:05~01:02~01:01~05:01~a9		15	0.000250484		12	0.000321182		3	0.000133684		0	0		0	0		0	0		604.777	0.000243294		0	0		0	0		0	0
c518	02:01~51:01~15:02~01:01~05:01~a9		15	0.000250484		11	0.000294417		4	0.000178245		0	0		0	0		0	0		789.354	0.000317548		0	0		77.888	0.00108809		0	0
c519	02:01~07:02~07:02~07:01~03:03~a5		15	0.000250484		12	0.000321182		3	0.000133684		0	0		0	0		0	0		774.431	0.000311545		0	0		40.2629	0.000562472		0	0
c520	32:01~44:02~05:01~04:01~03:01~a3		15	0.000250484		11	0.000294417		4	0.000178245		0	0		0	0		0	0		1078.9	0.000434027		0	0		11.6101	0.000162193		0	0
c521	02:01~51:01~14:02~13:01~06:03~a20		15	0.000250484		11	0.000294417		4	0.000178245		0	0		0	0		0	0		2577.46	0.00103688		0	0		81.2285	0.00113476		4.50022	9.15348e-05
c522	02:01~15:01~03:03~13:02~06:04~a19		15	0.000250484		11	0.000294417		4	0.000178245		0	0		0	0		0	0		413.541	0.000166363		0	0		0	0		5.42684	0.000110382
c523	01:01~35:01~04:01~15:01~06:02~a1		15	0.000250484		4	0.000107061		11	0.000490174		0	0		0	0		0	0		391.329	0.000157427		0	0		4.47638	6.2535e-05		0	0
c524	02:01~44:02~07:04~04:01~03:01~a3		15	0.000250484		12	0.000321182		3	0.000133684		0	0		0	0		0	0		222.866	8.96562e-05		0	0		0	0		0	0
c525	03:01~35:01~04:01~08:01~04:02~a16		15	0.000250484		11	0.000294417		4	0.000178245		0	0		0	0		0	0		482.1	0.000193943		0	0		9.18748	0.000128349		0	0
c526	02:01~50:01~06:02~07:01~02:02~a5		15	0.000250484		9	0.000240886		6	0.000267368		0	0		0	0		0	0			c479			c479			c479			c479
c527	02:01~51:01~02:02~15:01~06:02~a1		15	0.000250484		4	0.000107061		11	0.000490174		0	0		0	0		0	0		543.296	0.000218562		0	0		8.13524	0.000113649		0	0
c528	11:01~15:01~03:03~11:01~03:01~a4		15	0.000250484		9	0.000240886		6	0.000267368		0	0		0	0		0	0		239.419	9.63153e-05		0	0		12.1933	0.000170341		0	0
c529	11:01~15:01~04:01~04:01~03:02~a3		15	0.000250484		7	0.000187356		8	0.00035649		0	0		0	0		0	0		120.703	4.85573e-05		0	0		0	0		0	0
c530	01:01~18:01~12:03~11:01~03:01~a4		15	0.000250484		11	0.000294417		4	0.000178245		0	0		0	0		0	0		26.2735	1.05695e-05		0	0		0	0		0	0
c531	32:01~44:03~16:01~07:01~02:02~a5		15	0.000250484		13	0.000347947		2	8.91226e-05		0	0		0	0		0	0		851.341	0.000342484		0	0		4.88389	6.82279e-05		0	0
c532	02:01~50:01~06:02~03:01~02:01~a2		15	0.000250484		9	0.000240886		6	0.000267368		2	0.0010917		0	0		2	0.00207469		1035.88	0.000416724		5.5635	9.74105e-05		11.4745	0.000160298		0	0
c533	03:01~44:02~05:01~04:01~03:02~a3		15	0.000250484		11	0.000294417		4	0.000178245		1	0.000545852		0	0		1	0.00103734		535.598	0.000215465		0	0		11.1776	0.000156151		0	0
c534	11:01~35:01~04:01~07:01~03:03~a5		15	0.000250484		6	0.000160591		9	0.000401052		0	0		0	0		0	0		326.296	0.000131265		0	0		7.29874	0.000101963		0	0
c535	24:02~35:03~12:03~14:01~05:03~a13		15	0.000250484		8	0.000214121		7	0.000311929		1	0.000545852		1	0.00115207		0	0		1333.99	0.000536648		0	0		32.7906	0.000458084		0	0
c536	02:01~15:01~03:03~13:01~06:03~a25		15	0.000250484		13	0.000347947		2	8.91226e-05		0	0		0	0		0	0			c36			c36			c36			c36
c537	03:01~50:01~06:02~07:01~02:02~a3		15	0.000250484		8	0.000214121		7	0.000311929		1	0.000545852		0	0		1	0.00103734		679.664	0.000273421		0	0		13.8985	0.000194162		0	0
c538	02:01~40:01~03:04~13:01~06:03~a11		15	0.000250484		9	0.000240886		6	0.000267368		1	0.000545852		1	0.00115207		0	0			c394			c394			c394			c394
c539	32:01~40:02~02:02~16:02~05:02~a21		15	0.000250484		6	0.000160591		9	0.000401052		0	0		0	0		0	0		458.347	0.000184388		0	0		0	0		0	0
c540	24:02~50:01~06:02~07:01~02:02~a3		15	0.000250484		7	0.000187356		8	0.00035649		0	0		0	0		0	0		415.401	0.000167111		10.3152	0.000180607		6.17961	8.63291e-05		0	0
c541	11:01~39:01~07:02~15:01~06:02~a1		15	0.000250484		8	0.000214121		7	0.000311929		0	0		0	0		0	0		274.186	0.000110302		0	0		5.86688	8.19603e-05		13.7828	0.000280344
c542	11:01~18:01~07:01~04:04~03:02~a3		15	0.000250484		7	0.000187356		8	0.00035649		0	0		0	0		0	0		221.261	8.90109e-05		0	0		0	0		0	0
c543	32:01~13:02~06:02~07:01~02:02~a3		15	0.000250484		13	0.000347947		2	8.91226e-05		0	0		0	0		0	0		600.799	0.000241694		0	0		10.2831	0.000143655		0	0
c544	68:01~15:01~03:03~13:01~06:03~a11		15	0.000250484		8	0.000214121		7	0.000311929		0	0		0	0		0	0		822.574	0.000330912		0	0		13.4267	0.000187571		0	0
c545	32:01~40:02~02:02~01:01~05:01~a9		15	0.000250484		9	0.000240886		6	0.000267368		0	0		0	0		0	0		419.362	0.000168704		0	0		0	0		0	0
			Sum** =	0.653614		Sum** =	0.640062		Sum** =	0.676653		Sum** =	0.528384		Sum** =	0.524194		Sum** =	0.532158		Sum** =	0.596338		Sum** =	0.0668875		Sum** =	0.445927		Sum** =	0.0808155
			Freq ≥ 0.00025 ***	0.653614								Freq ≥ 0.00025 ***	1								Freq ≥ 0.00025 ***	0.649		Freq ≥ 0.00025 ***	0.472		Freq ≥ 0.00025 ***	0.678		Freq ≥ 0.00025 ***	0.784
†	All extended CEHs (545) with 15 or more representations (CEH frequency ≥ 0.00025) in the WTCCC are listed
	Extended haplotypes including the HLA loci (A, C, B, DRB1, and DQB1) together with a particular SNP-haplotype (see Table 3) in decending order of frequency
	For all Regions (including the WTCCC and EPIC), each of the 1st seven CEHs (i.e., c1 - c7), and 10 of the 1st 15 CEHs, has a frequerncy ≥ 0.00025
**	Sums are equal to the combined total of the haplotype-frequencies represented by each of the 545 listed CEHs in each dataset.
***	Percent (total) of all CEHs present in each population that have a haplotype frequency of 0.00025 or more.
††	Percentage (%) of the haplotypes in the WTCCC dataset (37,364 Controls and 22,520 MS Cases) that are represented by each extended haplotype.
*	Extended haplotypes (in Caucasians) described previously by Ahmad et al. [26] without inclusion of the SNP-haplotypes
°	Extended haplotypes (in Caucasians) described previously by Horton et al. [28] without inclusion of the SNP-haplotypes
¶	Extended haplotypes (in Caucasians) described by Zúñiga et al. [30], again without the SNP-haplotypes
§	Extended haplotypes (for only the A, B, and DRB1 loci) from Finish (and other) populations described by Wennerström et al. [29]
⌘	Extended haplotypes (for only the A, B, and DRB1 loci) from North American populations described by Isobe et al. [35]
#	Extended 5-locus haplotypes from a Caucasian populations described by Bugawan et al. [25] without inclusion of the SNP-haplotypes
†††	Gragert et al. [37] reported extensive CEH data for the different ethnic groups around the world.
	Their findings (in European, African, Amerindias, and Japanese populations) for the CEHs also found in the WTCCC dataset are reproduced here.
	The most common 25 CEHs in the WTCCC were in the set of the 39 most common CEHs of Gragert et al. [37]
	Haplotypes reported by Gragert et al. [37] include only (A-C-B-DRB1-DQB1) and do not include the SNP-haplotypes (see Main Text)
	The 5-locus haplotypes, which are the same as a previous WTCCC haplotype, are indicated with the previous haplotype name in red. The designation "NA" indicates haplotypes found only in the WTCCC
	The overlap (in % of the total number of CEHs) of each ethnicity with the CEHs from another ethnicity, which have a haplotype frequency of ≥ 0.00025 (Gragert et al. [37])
				Ethnicity of Overlap
			European	Japanese	African	AmerIndian
		European	*	0.078	0.076	0.479
	Ethnicity with CEHs having	Japanese	0.230	*	0.026	0.179
	frequencies ≥ 0.00025	African	0.346	0.021	*	0.265
		AmerIndian	0.593	0.094	0.087	*
