# Supplementary material for: Highly conserved extended haplotypes of the major histocompatibility complex and their relationship to multiple sclerosis susceptibility
Source: PLoS One. 2018 Feb 13;13(2):e0190043. doi: 10.1371/journal.pone.0190043 (PMC5810982; doi:10.1371/journal.pone.0190043)
Supplement: S2 Table — (XLSX) [file pone.0190043.s005.xlsx]

## Sheet: Sheet1
		S2 Table. Variations in the frequency of the 25 most common CEHs in different regions participating in the WTCCC and in the EPIC*
			Extended HLA Haplotypes
		Name**	A~C~B~DRB1~DQB1~SNP	Ireland	Belgium	Denmark	UK	Finland	Germany	Norway	USA	Australia	France	Poland	Sweden	Spain	Italy	All Regions	EPIC
		c1§	01:01~07:01~08:01~03:01~02:01~a6	10.3	4.7	7	9.2	4.3	6.1	9.3	5.8	8.1	3.8	5.9	5.7	2.8	2.2	6.5	6.22407
		c2§§	03:01~07:02~07:02~15:01~06:02~a1	15.1	11	10.2	8.7	8.5	8.2	8.2	8	7.7	7.2	6.8	6.2	5.7	2.7	7.8	6.43154
		c3§§	02:01~07:02~07:02~15:01~06:02~a1	2.1	3	3.4	3.7	3.1	3.3	6.1	3.1	3.5	1.9	2.5	3.1	1.7	0.7	3.3	2.90456
		c4	03:01~04:01~35:01~01:01~05:01~a9		1.7	1.1	1.1	5.1	2.1	1.4	0.9	1	1		2.1	0.5	0.6	1.5	0.829876
		c5	02:01~05:01~44:02~04:01~03:01~a3	1.4	0.4	0.8	1.1	0.1	0.3	1.1	0.9	1	0.7	0.8	1.4		0.1	0.8	0.311203
		c6§§	24:02~07:02~07:02~15:01~06:02~a1	3.4	2.4	2.6	2.1	1.4	2.1	2.1	1.5	2.4	2.5	2.5	1.5	1.7	0.5	1.9	1.65975
		c7	29:02~16:01~44:03~07:01~02:02~a5		1.2	0.7	1.6		0.6	1.1	1.2	1.6	2.2		0.5	3.1	0.6	1.1	0.829876
		c8	02:01~03:04~15:01~04:01~03:02~a3		0.7	1.4	0.5	1.4	1.1	1.3	0.6	0.8	0.4	0.8	1.3		0.2	0.8	1.14108
		c9	01:01~06:02~57:01~07:01~03:03~a5	1.4	0.6	0.6	1.1	0.2	0.6	0.5	0.8	0.8	0.6		0.7		0.5	0.7	0.518672
		c10	11:01~04:01~35:01~01:01~05:01~a9	3.4	1	0.6	0.8	0.5	0.6	1.2	0.9	1.2	0.7	0.8	0.5	0.9	1.4	0.9	0.311203
		c11§§	25:01~12:03~18:01~15:01~06:02~a1	1.4	0.8	1.8	1	0.9	1.2	2.4	1.2	1.1	1	4.2	1.3	0.5	0.6	1.2	1.76349
		c12	02:01~03:04~40:01~13:02~06:04~a19	0.7	0.5	1.2	0.2	0.6	0.4	1.1	0.3	0.5	0.1		1.1	0.5		0.5	0.207469
		c13§§	01:01~07:02~07:02~15:01~06:02~a1	1.4	0.9	1.9	1.3	0.4	1.4	1	1.3	1.7	0.7		0.9		0.3	1.1	0.311203
		c14§	02:01~07:01~08:01~03:01~02:01~a6	2.1	0.3	0.4	0.5	0.4	0.4	0.5	0.7	0.6	0.3		0.8		0.4	0.5	0.414938
		c15	02:01~06:02~13:02~07:01~02:02~a3	0.7	0.3	0.3	0.2	0.8	0.5	0.3	0.3	0.2	0.4	3.4	0.4		0.4	0.4
		c16§§	01:01~07:01~08:01~15:01~06:02~a1	0.7	1	0.6	1.3	0.1	1.1	0.6	1	1.1	1.2	0.8	0.6	0.9	0.3	0.9	0.726141
		c17	23:01~04:01~44:03~07:01~02:02~a5	0.7	0.6	0.6	0.7	0.2	0.6	0.5	0.4	0.6	0.4		0.2	0.9	0.3	0.5	0.207469
		c18	02:01~06:02~57:01~07:01~03:03~a5		0.3		0.4	0.1	0.5	0.2	0.3	0.3		0.8	0.5	0.2	0.1	0.3	0.311203
		c19§§	02:01~05:01~44:02~15:01~06:02~a1		0.4	1	0.7	0.5	0.4	0.9	0.7	1.4	0.3		0.5	0.5	0.2	0.6	0.414938
		c20	30:01~06:02~13:02~07:01~02:02~a3		0.5	0.1	0.3	0.1	0.4	0.3	0.5	0.6	0.2		0.2	0.2	0.8	0.4	0.726141
		c21	31:01~03:04~40:01~04:04~03:02~a3		0.2	0.4	0.5	0.1	0.3	0.7	0.4	0.8	0.4		0.5	0.7	0.1	0.4	0.414938
		c22§§	11:01~07:02~07:02~15:01~06:02~a1	0.7	0.2	0.7	0.7	0.6	0.3	0.5	0.6	0.9	0.4	0.8	0.6	0.9	0.1	0.6	0.93361
		c23	30:02~05:01~18:01~03:01~02:01~a2		0.6	0.4	0.3	0.2	0.1	0.3	0.5	0.4	1.4		0.2	1.9	1.2	0.5	0.622407
		c24	02:01~01:02~27:05~01:01~05:01~a9	0.7		0.1	0.2	0.3		0.1	0.2	0.2			0.3			0.2
		c25	03:01~08:02~14:02~13:02~06:09~a25	0.7	0.1	0.1	0.7	0.1		0.6	0.5	0.6	0.9		0.2	0.2	0.1	0.4	0.518672
		a1 (sum)†	DRB1*15:01~DQB1*06:02~a1	24.7	19.5	22.2	19.4	15.5	18.1	21.7	17.4	19.9	15.2	17.8	14.7	11.8	5.3	17.2	15.1452
		a6 (sum)†	DRB1*03:01~DQB1*02:01~a6	12.3	4.9	7.4	9.7	4.7	6.5	9.8	6.5	8.7	4.1	5.9	6.5	2.8	2.6	7	6.639
		All ††		46.6	33.2	38	38.9	30	32.7	42.1	32.5	39	28.5	30.5	31.5	23.9	14.2	33.8	28.7344
		Total Count†††		144	1122	722	4052	1298	2304	2046	3228	1704	1066	118	2758	420	1538	22520	964
		*	CEH frequencies (expressed in %) in both WTCCC and EPIC datasets (for cases only). Regions sorted (left to right) on the basis of the frequency of the (c2) haplotype in each region.
		**	Name of each of the 25 most common CEHs sorted (top to bottom) on the basis of the haplotype frequency in the entire WTCCC population (i.e., both Cases and Controls).
		§	(a6)−containing haplotypes
		§§	(a1)−containing haplotypes
		†	Sums of all the (a1)− or (a6)−containing haplotypes within in the 25 most common CEHs. See Table 1 for definitions of the (a1) and (a6) SNP-haplotypes
		††	All of the 25 most cmmon CEHs combined.
		†††	Total number of Cases from each region in the WTCCC dataset
